# Supplementary material for: Deciphering Transcriptional Programming during Pod and Seed Development Using RNA-Seq in Pigeonpea (Cajanus cajan)
Source: PLoS One. 2016 Oct 19;11(10):e0164959. doi: 10.1371/journal.pone.0164959 (PMC5070767; doi:10.1371/journal.pone.0164959)
Supplement: S1 Table — (XLSX) [file pone.0164959.s003.xlsx]

## Sheet: constitutively_expressed
S1 Table: List of constitutively expressed genes
ID	Min FPKM	Max FPKM	Mean FPKM	CV	Functional annotation
XLOC_005088	26.2607	31.0751	28.7712	5.33%	flowering time control FCA isoform X1
XLOC_037163	24.6916	28.6761	26.3769	5.47%	probable NOT transcription complex subunit VIP2 isoform X3
XLOC_046366	18.8675	22.8107	21.2831	5.71%	C-terminal binding AN
XLOC_041079	17.1582	20.0647	18.3072	5.80%	armadillo repeat-containing LFR-like
XLOC_007329	5.16586	6.07262	5.6127	5.89%	FAR1-RELATED SEQUENCE 5
XLOC_015557	15.1325	18.5791	16.8048	5.94%	RNA polymerase II C-terminal domain phosphatase-like 2 isoform X1
XLOC_002226	14.8061	17.6337	16.1945	5.95%	Transcription initiation factor TFIID subunit 3
XLOC_033807	14.8263	18.407	16.3355	6.67%	Mitochondrial GTPase 1
XLOC_025636	10.4983	12.8222	11.6329	6.76%	la-related 1C-like
XLOC_003171	3.887	4.89799	4.2779	7.09%	Sucrose transport SUC2
XLOC_045625	22.0193	28.1457	26.0912	7.11%	DNA-3-methyladenine glycosylase 1
XLOC_027832	16.4105	19.6959	17.7555	7.29%	Vacuolar sorting-associated 16 isogeny
XLOC_044386	25.6922	33.1157	29.6552	7.31%	ankyrin repeat RF-0381
XLOC_035172	18.5224	23.1455	20.9886	7.36%	Serine threonine- kinase AFC3
XLOC_000742	19.0466	24.9972	21.4765	7.47%	hypothetical protein KK1_028911
XLOC_029678	13.1586	16.6057	14.9359	7.48%	aspartate glutamate uridylate kinase family
XLOC_034377	32.1638	40.1438	35.6843	7.57%	Shaggy-related kinase alpha
XLOC_000954	27.9585	35.8295	32.728	7.64%	Homeobox 4
XLOC_017923	6.99246	9.07985	8.173	7.72%	HIRA-like isoform X1
XLOC_030709	16.127	20.286	18.0095	7.74%	Transcriptional corepressor SEUSS
XLOC_027698	31.2615	39.0697	36.0432	7.84%	Heterogeneous nuclear ribonucleo Q
XLOC_015952	5.53059	7.22877	6.3993	7.88%	hypothetical protein LR48_Vigan07g095500
XLOC_047433	18.7726	23.4993	20.9745	7.91%	mucin-6-like isoform X1
XLOC_001139	6.28679	7.86566	7.0432	7.92%	N-alpha-acetyltransferase auxiliary subunit
XLOC_004606	28.2689	36.2505	31.7295	7.92%	glycosyltransferase-like KOBITO 1
XLOC_010245	29.6903	38.0814	32.9267	7.96%	switch-associated 70-like
XLOC_035397	22.1346	28.431	25.1018	7.97%	transcription termination factor mitochondrial-like
XLOC_009194	38.8972	48.7441	43.0455	8.00%	acetylornithine mitochondrial-like
XLOC_030299	15.6188	20.1189	18.0221	8.03%	DUF246 domain-containing At1g04910 family
XLOC_006874	17.6425	23.5155	21.4167	8.14%	HGH1 homolog isoform X1
XLOC_040718	49.8578	64.255	57.2898	8.15%	NADH dehydrogenase [ubiquinone] iron-sulfur mitochondrial-like
XLOC_005642	8.19236	11.1276	9.6386	8.15%	hypothetical protein KK1_040985
XLOC_044116	23.2091	30.3783	27.6987	8.16%	probable hydroxyacylglutathione hydrolase chloroplastic isoform X1
XLOC_023898	97.9963	130.791	112.34	8.22%	ATP synthase subunit delta mitochondrial-like
XLOC_020539	3.88593	4.79932	4.1876	8.27%	ultraviolet-B receptor UVR8-like
XLOC_014492	13.1533	17.3368	15.0368	8.43%	DEAD-box ATP-dependent RNA helicase 42
XLOC_017703	34.7949	46.268	42.0476	8.44%	histone deacetylase 19-like
XLOC_045053	26.5623	35.2964	31.3224	8.45%	LIMR family At5g01460
XLOC_028477	21.9481	30.2938	26.9281	8.47%	Exocyst complex component 5
XLOC_020101	39.345	51.1442	44.8226	8.53%	KH domain-containing At4g18375
XLOC_036108	12.2075	15.6284	13.8797	8.56%	hypothetical protein KK1_011277
XLOC_040110	29.6357	39.228	35.9692	8.57%	auxin transport BIG
XLOC_028898	21.3816	28.4882	25.3379	8.58%	Serine arginine repetitive matrix 2
XLOC_006624	15.073	20.2691	17.6095	8.62%	exosome complex component RRP41
XLOC_002468	7.67473	10.3252	8.7604	8.66%	Methyltransferase 16
XLOC_038430	25.5893	32.8908	29.0743	8.76%	DNA-directed RNA polymerase II subunit RPB2
XLOC_008922	19.0117	25.1103	21.3778	8.77%	37S ribosomal mitochondrial
XLOC_052340	13.9008	18.9101	16.6244	8.95%	RNA-binding motif X-linked 2
XLOC_026062	9.56956	12.4521	10.9457	8.95%	Multiple RNA-binding domain-containing 1
XLOC_015151	20.6189	27.0752	24.4817	8.98%	hypothetical protein KK1_036282, partial
XLOC_004617	1.99515	2.61406	2.2785	8.98%	Retrovirus-related Pol poly from transposon TNT 1-94
XLOC_004505	6.07441	7.77565	6.8634	9.06%	cell division cycle 48 homolog isoform X2
XLOC_041605	15.0642	19.8099	16.5111	9.08%	probable RNA polymerase II transcription factor B subunit 1-1
XLOC_002569	7.27029	9.95518	8.5451	9.13%	VAC14 isogeny
XLOC_035568	12.1867	15.9737	14.562	9.14%	polyadenylation and cleavage factor homolog 4-like isoform X2
XLOC_008380	62.1912	81.3803	70.3938	9.15%	raptor isogeny
XLOC_012347	22.1579	30.2723	27.3148	9.19%	AP-2 complex subunit alpha-1-like
XLOC_032819	38.7977	50.5192	43.3927	9.20%	mitochondrial-processing peptidase subunit alpha-like
XLOC_039192	14.8553	21.0113	18.2972	9.21%	vacuolar sorting-associated 53 A-like isoform X3
XLOC_002023	11.3845	15.1519	13.419	9.28%	hypothetical protein KK1_035371
XLOC_023656	14.1102	18.5864	16.3927	9.29%	Isocitrate dehydrogenase [NADP] chloroplastic
XLOC_034861	6.20017	7.99773	7.0386	9.30%	snurportin-1 isoform X1
XLOC_046446	9.97365	12.7934	11.18	9.30%	pentatricopeptide repeat-containing mitochondrial
XLOC_042569	8.30112	10.7023	9.4169	9.31%	PREDICTED: uncharacterized protein LOC100793152
XLOC_048702	15.4304	19.5353	17.5264	9.31%	mitochondrial import inner membrane translocase subunit TIM44-2
XLOC_021767	22.5371	29.9015	26.6219	9.31%	Peptidyl-prolyl cis-trans isomerase PASTICCINO1
XLOC_037592	40.5669	53.5315	45.5607	9.33%	arginyl-tRNA synthetase
XLOC_035713	9.7528	12.7376	11.4682	9.34%	Cell cycle checkpoint control RAD9A
XLOC_028469	81.0373	113.272	94.9581	9.41%	26S protease regulatory subunit 7
XLOC_000625	15.2451	20.6719	18.1714	9.41%	Sphingoid long-chain bases kinase 1
XLOC_036980	9.96018	13.8131	11.6245	9.41%	S-acyltransferase At4g15080 family
XLOC_002788	177.557	230.481	210.658	9.44%	Macrophage migration inhibitory factor like
XLOC_015365	42.0173	54.1523	48.2386	9.45%	probable cinnamyl alcohol dehydrogenase 1
XLOC_051634	30.1931	42.3947	37.7518	9.47%	ATP-dependent zinc metalloprotease 3-like
XLOC_052001	6.80018	9.13951	8.4308	9.51%	---NA---
XLOC_002517	22.4432	29.6881	26.3414	9.51%	hypothetical protein KK1_030456
XLOC_041543	33.9391	45.1406	40.4504	9.53%	Clathrin interactor EPSIN 1
XLOC_018040	16.9806	22.7507	20.6549	9.56%	zinc finger CCCH domain-containing 48-like
XLOC_011316	6.39838	8.33716	7.4848	9.56%	serine threonine- phosphatase 7 long form homolog isoform X2
XLOC_017832	8.20548	11.1241	9.8745	9.60%	nuclear pore complex NUP1-like isoform X2
XLOC_033530	12.7038	18.1125	15.5542	9.67%	Histone-lysine N-methyltransferase partial
XLOC_051175	6.51478	9.14753	8.049	9.74%	2Fe-2S ferredoxin-like
XLOC_041904	16.4412	22.1155	19.1828	9.74%	SWR1 complex subunit 2
XLOC_049913	9.91701	12.6067	11.3299	9.77%	PREDICTED: uncharacterized protein LOC100806232 isoform X1
XLOC_040657	60.3187	80.2644	66.2613	9.77%	Apoptotic chromatin condensation inducer in the nucleus
XLOC_033725	51.4855	73.2123	65.3215	9.78%	Far upstream element-binding 2
XLOC_005731	6.15012	7.97358	6.7917	9.80%	pentatricopeptide repeat-containing chloroplastic
XLOC_044122	7.45456	9.94829	8.6924	9.83%	hypothetical protein KK1_012278
XLOC_052704	30.8217	43.6498	37.3115	9.84%	---NA---
XLOC_030496	49.5982	64.7319	57.4423	9.85%	Vacuolar-sorting receptor 1
XLOC_037349	9.6497	12.805	11.368	9.89%	TATA-binding -associated factor BTAF1-like
XLOC_030524	16.6891	23.5348	20.4363	9.94%	unc-50 homolog
XLOC_050738	11.9842	16.5035	14.8138	9.94%	Trafficking particle complex subunit 8
XLOC_052860	40.2633	55.0828	45.1268	9.95%	serine threonine- kinase 16
XLOC_028228	9.95591	13.3617	11.8444	9.96%	trafficking particle complex II-specific subunit 120 homolog
XLOC_039121	13.0474	17.4836	15.2459	9.99%	ubiquitin-like-specific protease ESD4 isoform X1
XLOC_014507	5.95333	8.45197	7.1721	10.01%	pentatricopeptide repeat-containing chloroplastic-like
XLOC_002159	10.9524	15.5612	14.4701	10.01%	MORC family CW-type zinc finger 3
XLOC_025894	9.28214	12.498	10.7774	10.03%	SPOC domain
XLOC_014622	2.43131	3.10627	2.7304	10.09%	pentatricopeptide repeat-containing At5g55840
XLOC_025561	7.72311	10.5549	8.9551	10.12%	hypothetical protein KK1_040908, partial
XLOC_036011	40.5258	56.4675	47.5373	10.13%	flowering locus K homology domain
XLOC_000306	10.2793	13.6201	11.9909	10.15%	U-box domain-containing 62-like isoform X2
XLOC_045372	21.599	29.0604	25.0306	10.20%	Transcription elongation factor SPT6
XLOC_029027	50.0467	71.8885	64.6648	10.23%	cytochrome c oxidase subunit 6b-1-like
XLOC_053505	17.4613	23.803	20.849	10.24%	RRC1-like isoform X2
XLOC_023165	7.53566	11.0156	9.2749	10.25%	AP3-complex subunit beta-A
XLOC_030818	25.2485	34.5698	30.9117	10.31%	transcription elongation factor SPT5 homolog 1
XLOC_007239	29.321	42.7628	37.4818	10.31%	Ras-related Rab7
XLOC_011300	12.6963	17.9814	15.0802	10.33%	actin-related 2 3 complex subunit 1B-like isoform X1
XLOC_046524	13.7183	18.8345	16.2772	10.35%	DNA-3-methyladenine glycosylase 1
XLOC_003710	11.4511	17.0415	14.5753	10.41%	SWI SNF complex component SNF12 homolog
XLOC_024138	28.7786	40.2548	35.5831	10.42%	PREDICTED: uncharacterized protein LOC100794305 isoform X2
XLOC_029197	19.1896	26.3855	22.5678	10.42%	Sorting nexin-1
XLOC_050619	30.6281	43.5644	36.9892	10.54%	phenylalanyl-tRNA synthetase beta chain
XLOC_029724	3.94371	5.60837	4.8734	10.55%	U4 tri-snRNP-associated 2
XLOC_002499	37.8694	50.7262	42.0756	10.58%	hypothetical protein KK1_027992
XLOC_026858	10.6105	15.615	13.138	10.60%	notchless homolog
XLOC_033204	23.6403	33.0357	28.9311	10.65%	RNA-binding 39
XLOC_021690	16.3997	24.4552	21.0772	10.65%	Ribosome production factor 1
XLOC_009316	25.622	37.5123	32.2433	10.67%	Zinc finger CCCH domain-containing 43
XLOC_007305	19.2225	26.009	22.6867	10.69%	TBC1 domain family member 15
XLOC_044659	31.1293	43.9736	35.0656	10.72%	AP-2 complex subunit mu
XLOC_010282	13.2314	18.6756	16.5447	10.74%	Vacuolar sorting-associated 54
XLOC_036891	3.72668	5.41953	4.6608	10.75%	pentatricopeptide repeat-containing At5g47360-like isoform X1
XLOC_029370	101.209	136.16	116.852	10.77%	UBP1-associated 2B-like
XLOC_022408	1.08215	1.52125	1.2076	10.78%	ribonuclease H At1g65750 family
XLOC_041459	12.112	16.8064	14.9674	10.78%	GPI-anchor transamidase
XLOC_027304	26.3899	36.6295	31.3824	10.80%	Serine threonine- phosphatase 2A 65 kDa regulatory subunit A beta isoform
XLOC_045432	7.90929	10.6981	9.2552	10.80%	translation factor GUF1 mitochondrial
XLOC_042785	14.7631	20.0017	17.3502	10.81%	GDAP2 isogeny
XLOC_008988	1.29964	1.94344	1.7052	10.82%	polycomb group EMBRYONIC FLOWER 2-like
XLOC_030648	7.60399	10.2216	8.4026	10.84%	hypothetical protein glysoja_049218
XLOC_036258	24.9663	36.794	30.2156	10.84%	branchpoint-bridging -like
XLOC_032323	38.371	54.2976	46.1639	10.86%	hypothetical protein KK1_008157
XLOC_047765	11.0142	15.9749	13.3251	10.87%	tRNA-dihydrouridine(20) synthase [NAD(P)+]-like isoform X1
XLOC_048067	27.3313	37.6181	31.7754	10.88%	oxysterol-binding -related 3C
XLOC_044297	5.50424	7.82107	6.8359	10.88%	GPI ethanolamine phosphate transferase 2
XLOC_047562	27.2583	39.6832	34.592	10.88%	cytochrome c oxidase subunit 5b- mitochondrial-like
XLOC_011645	6.49378	8.66631	7.3592	10.89%	carnosine N-methyltransferase-like isoform X2
XLOC_038442	76.796	105.192	92.5302	10.92%	clathrin light chain 1-like
XLOC_042666	9.85294	14.7606	12.4572	10.93%	FACT complex subunit SPT16-like isoform X3
XLOC_003886	23.1906	33.3615	28.4242	10.93%	Exosome complex component RRP43
XLOC_011759	3.11434	4.17782	3.528	10.94%	Coiled-coil domain-containing MTMR15
XLOC_011790	118.651	165.922	140.906	10.96%	mitochondrial ymf17
XLOC_005076	57.0439	81.1536	67.4496	11.00%	ferric leghemoglobin reductase-2 precursor
XLOC_006493	11.4992	15.3424	13.4689	11.02%	Squamosa promoter-binding 1
XLOC_031181	25.9294	36.8627	32.6587	11.03%	indole-3-glycerol phosphate chloroplastic-like isoform X1
XLOC_037685	19.7906	27.0009	22.3154	11.06%	histidine--tRNA cytoplasmic
XLOC_049254	44.5938	62.3895	49.6079	11.08%	Coatomer subunit beta -2
XLOC_034195	74.651	104.935	85.9979	11.09%	peptidyl-prolyl cis-trans isomerase FKBP62-like
XLOC_032551	4.08222	5.95189	5.3105	11.10%	ADP,ATP carrier ER-ANT1-like
XLOC_039667	4.89929	6.99979	6.1744	11.11%	DNA topoisomerase 3-beta isoform X1
XLOC_038581	17.5244	24.1358	21.5026	11.12%	KH domain-containing At1g09660 At1g09670 isoform X2
XLOC_002379	25.1138	32.5338	28.3402	11.15%	hypothetical protein KK1_028992
XLOC_009321	8.0835	12.0872	10.4279	11.15%	Ufm1-specific protease
XLOC_051903	9.46182	13.132	11.239	11.17%	---NA---
XLOC_027390	15.0981	20.9975	18.9263	11.18%	E3 ubiquitin- ligase KEG
XLOC_009599	4.58686	6.18299	5.4667	11.18%	PREDICTED: uncharacterized protein LOC100795370
XLOC_051924	21.9931	29.7832	25.1732	11.19%	microfibrillar-associated 1-like
XLOC_025087	8.98792	12.1497	10.4075	11.19%	vacuolar sorting-associated 45 homolog
XLOC_039878	9.82783	14.2344	12.0388	11.19%	FACT complex subunit SPT16
XLOC_034023	146.892	206.358	174.016	11.20%	dual specificity phosphatase Cdc25
XLOC_042982	42.0968	59.8444	52.9306	11.20%	RNA-binding 25-like isoform X2
XLOC_038676	72.8723	99.8918	85.1562	11.22%	26S proteasome non-ATPase regulatory subunit 1
XLOC_011538	34.2704	50.9156	43.1598	11.22%	Regulatory-associated of TOR 1
XLOC_050066	8.21171	11.9098	10.3654	11.22%	PREDICTED: uncharacterized protein LOC100800079 isoform X2
XLOC_038256	355.102	499.082	429.86	11.23%	actin-depolymerizing factor 3-like
XLOC_033858	7.03149	10.1018	8.8376	11.25%	metal tolerance C2
XLOC_020543	4.61789	6.18559	5.2833	11.26%	U-box domain-containing 10
XLOC_001151	14.7996	20.6741	17.8256	11.27%	CCR4-NOT transcription complex subunit 10 isoform X1
XLOC_046329	27.3603	36.9475	31.1655	11.29%	RNA-binding Luc7-like 1
XLOC_006421	8.51569	11.2448	9.6355	11.30%	TELO2-interacting 1 like
XLOC_017122	1.37315	1.93965	1.6239	11.31%	pentatricopeptide repeat-containing At4g33990
XLOC_040134	46.9354	63.7651	51.9453	11.31%	Pyruvate cytosolic isozyme
XLOC_036537	19.3561	26.5059	23.0475	11.33%	UPF0555 KIAA0776 isogeny family
XLOC_047429	12.8218	17.4	15.1563	11.35%	zinc finger CCHC domain-containing 7-like
XLOC_015265	10.1098	14.69	12.1547	11.38%	unknown
XLOC_048752	13.721	19.8802	16.7156	11.39%	probable WRKY transcription factor 2
XLOC_031789	67.9096	101.596	82.5124	11.40%	Pre-mRNA-splicing factor 38A
XLOC_053287	19.3348	27.903	24.0615	11.42%	THO complex subunit 6 isogeny
XLOC_017354	13.0461	19.5071	17.1377	11.45%	hypothetical protein KK1_044787
XLOC_032561	20.1688	28.8557	24.48	11.47%	66 kDa stress -like
XLOC_044745	7.38974	11.3518	9.5235	11.47%	lysine-specific demethylase rbr-2
XLOC_013405	11.5038	16.7745	13.9379	11.48%	aldehyde dehydrogenase 22A1-like
XLOC_046637	17.7481	25.305	21.1196	11.48%	Prolyl 4-hydroxylase subunit alpha-1
XLOC_044559	35.19	48.477	43.2515	11.48%	CLK4-associating serine arginine rich
XLOC_004132	17.7829	25.3029	21.8598	11.49%	clustered mitochondria -like isoform X2
XLOC_037735	7.16048	10.2673	8.2365	11.50%	NADPH:adrenodoxin mitochondrial-like isoform X1
XLOC_031836	5.71739	8.32151	7.0319	11.50%	hypothetical protein KK1_007169
XLOC_043789	63.9214	93.3917	78.9674	11.51%	26S proteasome non-ATPase regulatory subunit 6
XLOC_046912	4.72947	6.39727	5.4377	11.51%	small G signaling modulator 1 isoform X1
XLOC_018436	28.2929	41.3444	35.3426	11.52%	Pleckstrin likey domain-containing family A member 8
XLOC_003188	8.33612	12.322	10.8658	11.52%	DNA ligase 1-like
XLOC_033585	5.95372	9.04647	7.3819	11.54%	diphthine--ammonia ligase isoform X6
XLOC_046378	14.7043	22.3249	19.5906	11.55%	brefeldin A-inhibited guanine nucleotide-exchange 2
XLOC_028426	12.0862	17.9192	14.8167	11.55%	ARABIDILLO 1
XLOC_031955	37.5045	53.0847	44.3574	11.56%	membrane At4g09580 family
XLOC_048852	10.4283	15.3128	12.6158	11.56%	hypothetical protein KK1_015555
XLOC_018853	12.8033	18.9702	15.9245	11.59%	DNA replication complex GINS PSF2
XLOC_026539	5.7762	8.51999	7.6534	11.60%	Tudor domain-containing 3
XLOC_005588	12.2515	18.1708	14.3255	11.60%	probable serine threonine- kinase abkC
XLOC_003481	15.3252	22.1915	17.8755	11.63%	PREDICTED: uncharacterized protein LOC106768768 isoform X2
XLOC_039788	7.20286	9.84728	8.4022	11.64%	NF-X1-type zinc finger NFXL2
XLOC_025547	93.0563	131.318	111.176	11.64%	DEAD-box ATP-dependent RNA helicase 56
XLOC_027902	6.14703	9.15531	8.0327	11.64%	domain-containing 7
XLOC_022535	18.6933	26.574	21.1113	11.65%	serine threonine phosphatase 2A regulatory subunit B beta-like
XLOC_039104	40.0694	57.41	44.7623	11.67%	Pre-mRNA-processing factor 39
XLOC_032713	18.7606	27.6026	23.3121	11.68%	geranylgeranyl transferase type-2 subunit beta-like isoform X1
XLOC_013109	12.0009	15.9061	13.7111	11.69%	Embryonic polyadenylate-binding 2
XLOC_035015	35.7208	51.3929	44.2684	11.69%	serine arginine-rich splicing factor SR34A isoform X1
XLOC_034503	16.8305	23.6891	20.3972	11.71%	probable serine threonine phosphatase 2A regulatory subunit B delta
XLOC_017693	14.66	21.0461	17.7867	11.71%	E3 ubiquitin- ligase MARCH1
XLOC_045932	13.0889	18.4538	15.6588	11.77%	mediator of RNA polymerase II transcription subunit 23
XLOC_029889	53.7825	78.4509	66.3646	11.78%	succinyl- ligase [ADP-forming] subunit mitochondrial
XLOC_001013	23.8418	34.3003	26.6409	11.79%	Cytoplasmic tRNA 2-thiolation 1
XLOC_029580	18.0237	26.3009	20.9184	11.82%	hypothetical protein KK1_006242, partial
XLOC_051901	16.6484	22.9981	18.988	11.85%	isocitrate dehydrogenase [NADP]-like
XLOC_046561	4.49667	6.50346	5.5173	11.86%	lipoate- ligase A
XLOC_039325	7.75715	11.1899	8.8145	11.86%	Lysine-specific demethylase 3B
XLOC_037664	20.6632	30.4187	26.1014	11.86%	UPF0550 C7orf28
XLOC_034202	22.6393	35.2035	28.7489	11.87%	zinc finger matrin-type 2-like
XLOC_048625	36.1008	51.8296	42.0317	11.87%	RNA-binding EWS
XLOC_034378	10.2118	14.6777	11.9172	11.87%	Glucose-6-phosphate 1-dehydrogenase chloroplastic
XLOC_007281	7.79528	11.7997	9.3806	11.88%	F-box kelch-repeat At3g23880 family
XLOC_015439	20.3437	32.1596	27.1971	11.91%	surfeit locus 2-like
XLOC_011625	4.46429	6.77644	5.5595	11.93%	hypothetical protein KK1_049666, partial
XLOC_035951	23.3623	33.4786	28.15	11.94%	G patch domain-containing 8
XLOC_018887	6.30377	9.55939	8.1172	11.95%	lysine-specific histone demethylase 1 homolog 3-like isoform X1
XLOC_013514	30.5729	43.9229	36.943	11.95%	hypothetical protein KK1_041539
XLOC_046933	16.596	24.6483	19.4296	11.95%	EFR3 isogeny B
XLOC_036958	23.0167	33.9551	26.5204	11.97%	Serine threonine- phosphatase 4 regulatory subunit 2
XLOC_001762	6.14495	8.91773	7.2873	11.98%	WD repeat-containing partial
XLOC_042490	7.42094	10.8168	9.2297	12.00%	pentatricopeptide repeat-containing At1g76280 isoform X1
XLOC_010544	25.9654	36.1783	31.5178	12.02%	Sister chromatid cohesion PDS5 isogeny B-B
XLOC_048859	2.92811	4.41044	3.6194	12.02%	hypothetical protein KK1_015564
XLOC_035574	99.4275	138.479	119.747	12.07%	splicing factor U2af small subunit B-like
XLOC_038484	5.14217	7.59272	6.2166	12.08%	tRNA (cytosine-5-)-methyltransferase
XLOC_038783	15.2798	22.9273	18.7169	12.10%	hypothetical protein KK1_016218
XLOC_012172	15.5986	22.463	17.6971	12.12%	DEAD-box ATP-dependent RNA helicase 29
XLOC_004646	3.83689	6.09527	5.3935	12.16%	adenylate kinase isoenzyme 6
XLOC_023116	42.9077	60.5168	51.3819	12.17%	heterogeneous nuclear ribonucleo H3-like isoform X1
XLOC_002122	11.8311	17.7355	15.2442	12.18%	exocyst complex component SEC6 isoform X1
XLOC_041469	10.8808	15.0764	12.6928	12.18%	mitochondrial inner membrane OXA1-like
XLOC_024012	5.16984	7.75509	6.6639	12.19%	hypothetical protein KK1_035832
XLOC_037355	17.3595	25.072	22.1765	12.19%	threonylcarbamoyladenosine tRNA methylthiotransferase
XLOC_001093	17.6419	26.7689	23.4672	12.21%	hypothetical protein KK1_024474
XLOC_042227	7.40113	11.1243	8.9961	12.21%	general transcription factor IIH subunit 4
XLOC_017532	9.4854	13.3222	11.6574	12.24%	mitochondrial isoform X1
XLOC_049171	12.9033	19.1407	16.2125	12.25%	hypothetical protein KK1_000257
XLOC_045792	48.1962	69.2666	59.6752	12.25%	codeine O-demethylase
XLOC_032536	32.1969	49.4721	42.4499	12.26%	1-aminocyclopropane-1-carboxylate deaminase
XLOC_032074	10.8548	15.0901	12.0829	12.30%	PHD finger-containing
XLOC_027346	18.2887	28.7797	25.5866	12.32%	F-box-like WD repeat-containing TBL1XR1-B
XLOC_040751	19.6803	29.2255	25.5086	12.34%	beta-catenin 1
XLOC_039036	24.5024	35.1399	28.0969	12.35%	Casein kinase I isoform delta-like
XLOC_044673	6.53092	10.7946	8.7677	12.36%	DEAD-box ATP-dependent RNA helicase 1-like
XLOC_034938	4.72494	7.41509	6.5153	12.37%	receptor kinase At4g00960
XLOC_046434	52.6677	73.7845	65.1892	12.37%	DEAD-box ATP-dependent RNA helicase 8
XLOC_009435	13.3079	19.3141	16.5146	12.38%	Something about silencing 10
XLOC_035049	28.7516	43.8579	35.0592	12.38%	transcriptional corepressor SEUSS-like
XLOC_038409	31.9393	47.5879	42.0468	12.39%	chromatin-remodeling complex ATPase chain
XLOC_003835	6.47161	10.0674	8.4096	12.39%	probable serine threonine- kinase isoform X1
XLOC_043414	8.4867	12.5507	10.4714	12.39%	Membrane-bound transcription factor site-1 protease
XLOC_025080	5.3588	7.82723	6.6344	12.39%	PH-interacting -like isoform X2
XLOC_043953	53.2668	76.9078	66.2099	12.40%	Aminopeptidase N
XLOC_004994	5.19521	8.1972	6.7723	12.42%	Lipid-A-disaccharide synthase
XLOC_001251	18.3534	25.7313	21.5378	12.43%	PREDICTED: uncharacterized protein LOC100804883
XLOC_006031	6.16418	9.78567	8.0463	12.44%	HEAT repeat-containing 6 isoform X2
XLOC_027518	175.365	245.65	197.524	12.46%	hypothetical protein GLYMA_02G205100
XLOC_033047	48.3537	69.1343	55.4405	12.47%	Serine threonine- phosphatase 2A 65 kDa regulatory subunit A beta isoform
XLOC_018134	9.16158	14.8123	12.3429	12.50%	Dual specificity phosphatase 1
XLOC_003864	47.7734	67.4622	56.8261	12.50%	FACT complex subunit SSRP1
XLOC_037660	10.157	15.4634	12.2824	12.50%	THO complex subunit 2
XLOC_051912	9.24825	13.7982	11.0344	12.51%	Zinc finger CCCH domain-containing 41
XLOC_039116	24.6846	39.4248	34.9432	12.55%	Casein kinase I isoform delta-like
XLOC_014167	8.07711	11.1513	9.7809	12.57%	Seipin
XLOC_008455	18.4217	28.9812	23.4176	12.57%	mitogen-activated kinase kinase kinase 1-like isoform X1
XLOC_049328	13.9441	20.6026	17.6545	12.58%	RNA-binding with multiple splicing
XLOC_052154	6.79089	9.80476	8.2567	12.60%	hypothetical protein KK1_001517
XLOC_021573	51.1366	73.4495	61.5042	12.60%	probable mitochondrial-processing peptidase subunit beta
XLOC_005120	39.6529	59.6157	49.1862	12.62%	Transcription initiation factor TFIID subunit 9
XLOC_046763	97.5804	141.573	120.815	12.62%	Pyruvate dehydrogenase E1 component subunit mitochondrial
XLOC_008265	10.5832	15.9754	13.3844	12.62%	SMG9 isoform X2
XLOC_046106	5.74955	8.41613	7.4225	12.63%	GC-rich sequence DNA-binding factor isogeny
XLOC_019324	19.1862	27.4203	22.8508	12.63%	Sulfhydryl oxidase 1
XLOC_003983	7.14009	10.6222	8.9062	12.63%	Zinc finger CCCH domain-containing 55
XLOC_033013	9.80797	13.9978	11.61	12.64%	trichome birefringence-like 14
XLOC_030360	17.3335	26.4815	20.8976	12.65%	ARM REPEAT PROTEIN INTERACTING WITH ABF2-like isoform X2
XLOC_053146	8.20811	11.8844	10.0441	12.67%	Ubiquitin carboxyl-terminal hydrolase 22
XLOC_050928	26.6232	37.9086	32.4497	12.67%	Extended synaptotagmin-3
XLOC_042055	35.9166	56.203	45.7192	12.67%	NAC domain-containing 78
XLOC_035157	9.11905	13.3234	11.3963	12.68%	Calcineurin-binding cabin-1
XLOC_028140	22.3523	33.4933	26.5396	12.68%	hypothetical protein KK1_040116
XLOC_004270	1.90949	2.65081	2.1715	12.70%	APO mitochondrial-like
XLOC_039776	17.5641	25.0729	20.581	12.71%	Arginyl-tRNA-- transferase 1
XLOC_018024	3.97045	5.98199	4.8315	12.72%	Cell division cycle-associated 7
XLOC_021111	7.38205	10.3277	8.9071	12.72%	nuclear export mediator factor NEMF-like isoform X1
XLOC_053638	5.49306	8.27279	6.5582	12.74%	tRNA wybutosine-synthesizing 2 3 4
XLOC_038213	41.0675	60.3746	51.4636	12.76%	nuclear transcription factor Y subunit A-7-like isoform X1
XLOC_015299	267.066	377.774	320.892	12.76%	---NA---
XLOC_039326	6.13949	9.06382	7.2471	12.76%	isogeny subfamily B member 12
XLOC_035675	13.7893	21.6341	18.0944	12.77%	replication A 14 kDa subunit B isoform X3
XLOC_043576	20.076	32.8368	26.3265	12.77%	Protein FAM63A
XLOC_024860	7.73518	11.7071	9.3603	12.78%	disease resistance At1g50180 isoform X1
XLOC_020796	7.6402	11.1795	9.3226	12.79%	ATP-dependent DNA helicase Q-like SIM
XLOC_008243	38.6471	55.4174	47.8058	12.80%	regulatory-associated of TOR 1-like
XLOC_038155	7.58773	10.836	9.4233	12.82%	Zinc finger CCCH domain-containing 64
XLOC_050014	5.44673	8.31	6.4998	12.83%	AC transposase
XLOC_046688	16.2851	23.5485	19.2673	12.83%	RNA-binding 38
XLOC_007262	17.4726	25.333	20.7756	12.84%	G-type lectin S-receptor-like serine threonine- kinase At1g34300
XLOC_051763	5.79795	8.40282	6.6824	12.85%	hypothetical protein KK1_000697
XLOC_032644	11.238	17.8172	14.952	12.87%	hypothetical protein KK1_024010
XLOC_043180	3.8432	5.76269	4.8566	12.87%	general transcription factor 3C polypeptide 5-like
XLOC_013170	44.4877	67.686	58.5143	12.87%	Dr1-associated corepressor
XLOC_031701	10.6638	16.2103	13.5817	12.91%	CTP synthase
XLOC_012437	30.9241	44.3151	34.1309	12.92%	SEC14 cytosolic factor
XLOC_014129	21.7246	34.84	28.3307	12.92%	probable mitochondrial import inner membrane translocase subunit TIM21
XLOC_033724	26.3018	41.4021	34.8842	12.92%	far upstream element-binding 1-like
XLOC_036585	21.9051	32.0339	26.1465	12.92%	serine threonine- kinase GRIK1
XLOC_043521	11.0301	16.7241	14.1059	12.96%	Phosphatidylserine decarboxylase proenzyme
XLOC_027021	5.23941	7.75534	6.8132	12.98%	serine threonine phosphatase 2A 57 kDa regulatory subunit B theta isoform-like isoform X2
XLOC_045233	17.3403	26.1303	21.6235	12.98%	Crt isogeny 1
XLOC_033893	5.63182	8.95597	7.7422	12.99%	Hepatoma-derived growth factor
XLOC_041105	6.65983	10.3092	8.5519	12.99%	FAR1-RELATED SEQUENCE 9-like
XLOC_042648	21.1454	31.3504	25.4881	13.02%	PKHD-type hydroxylase At1g22950 family
XLOC_039858	19.5459	27.8918	23.1743	13.02%	serine threonine- kinase rio2-like
XLOC_002579	10.7717	16.8281	13.9012	13.02%	probable pre-mRNA-splicing factor ATP-dependent RNA helicase
XLOC_048176	6.323	9.35185	7.5751	13.02%	---NA---
XLOC_022272	10.4515	15.5966	12.2502	13.02%	PREDICTED: dynamin-2A-like
XLOC_013490	4.7132	7.0989	5.8821	13.04%	SWI SNF complex component SNF12 homolog
XLOC_019086	14.0899	22.2811	18.0283	13.09%	pentatricopeptide repeat-containing At2g17670
XLOC_020151	7.18182	10.3992	8.23	13.10%	Cation transport regulator 2
XLOC_043643	4.0513	6.19412	5.157	13.11%	helicase DDB-G0274399
XLOC_012451	26.1604	39.5269	30.9416	13.12%	uncharacterized PE-PGRS family PE_PGRS46-like
XLOC_023625	20.2278	29.5737	22.7664	13.12%	Heterogeneous nuclear ribonucleo Q
XLOC_030688	10.5817	16.0026	12.4051	13.12%	Cell division control 48 isogeny C
XLOC_049622	10.7108	15.2296	12.4711	13.12%	ubiquitin-like-specific protease 1D isoform X1
XLOC_018176	5.55525	8.67307	7.0008	13.14%	PREDICTED: uncharacterized protein LOC100791584 isoform X1
XLOC_052157	25.5715	38.663	29.9643	13.15%	Electron transfer flavo subunit mitochondrial
XLOC_050642	23.0608	33.4199	28.6714	13.17%	formamidopyrimidine-DNA glycosylase isoform X1
XLOC_026364	17.6633	26.453	22.6469	13.17%	serine threonine- kinase GRIK1-like
XLOC_036256	22.9625	35.0151	28.6447	13.17%	COP9 signalosome complex subunit 4
XLOC_038999	5.52357	7.62698	6.6343	13.18%	PREDICTED: uncharacterized protein LOC106778346
XLOC_037134	9.66368	15.9432	13.7855	13.18%	ADP-ribosylation factor GTPase-activating AGD4
XLOC_033407	12.021	19.4918	16.3499	13.18%	like subfamily C member 10
XLOC_036377	34.6903	51.3365	41.3433	13.18%	hypothetical protein KK1_021765
XLOC_039740	4.94035	7.45522	6.4516	13.18%	tRNA (cytosine-5-)-methyltransferase NSUN2
XLOC_035964	11.315	17.4458	15.1852	13.18%	transducin WD40 repeat
XLOC_002672	19.7519	29.8833	23.6361	13.18%	Eukaryotic translation initiation factor 6-2
XLOC_027197	3.38306	5.34888	4.274	13.19%	APO mitochondrial-like
XLOC_046544	94.4139	146.919	116.868	13.19%	26S proteasome regulatory particle triple-A ATPase
XLOC_040112	9.80501	14.897	12.061	13.20%	Transcription factor BIM2
XLOC_045860	40.0897	59.2601	51.4106	13.20%	Transcription initiation factor TFIID subunit 10
XLOC_035125	3.52844	5.27722	4.2583	13.21%	hypothetical protein KK1_009280
XLOC_047466	9.28423	13.7897	11.8823	13.21%	hypothetical protein glysoja_045712
XLOC_036399	10.4175	14.5717	12.2991	13.21%	probable receptor kinase At5g47070
XLOC_047770	24.4857	35.125	29.5176	13.22%	spt2-like isoform X3
XLOC_029380	14.6934	20.6853	17.1847	13.22%	proteasome-associated ECM29 homolog
XLOC_024688	29.7262	41.987	34.3587	13.22%	unknown
XLOC_044013	5.565	8.06884	6.2091	13.23%	hypothetical protein KK1_012055
XLOC_032377	21.4786	32.8195	27.0654	13.23%	U2 small nuclear ribonucleo A
XLOC_040583	23.7978	35.3371	27.5376	13.24%	2-type zinc finger
XLOC_036321	8.04925	12.0318	9.5609	13.24%	---NA---
XLOC_040565	7.06829	10.7141	8.5453	13.24%	probable mitochondrial adenine nucleotide transporter BTL3
XLOC_047701	10.5015	14.9562	12.4735	13.25%	Gibberellin 20 oxidase 1
XLOC_029532	18.296	26.4418	22.4877	13.26%	Cytosolic enolase 3
XLOC_028562	12.066	18.4257	15.9957	13.26%	cell wall AWA1-like
XLOC_022235	19.8288	31.5056	26.4827	13.27%	hypothetical protein KK1_032650
XLOC_032048	4.18014	6.3624	5.2549	13.27%	FAR1-RELATED SEQUENCE 5-like
XLOC_004289	7.46577	10.79	9.1905	13.27%	Carboxypeptidase A6
XLOC_001298	6.39572	9.69704	8.5049	13.27%	MATE efflux family chloroplastic
XLOC_002527	30.0212	45.6276	36.9736	13.27%	cell division cycle and apoptosis regulator 1-like
XLOC_021308	8.63263	13.5052	10.9468	13.28%	CHROMATIN REMODELING 19
XLOC_011411	15.7645	23.5605	18.8032	13.28%	nicotinamide adenine dinucleotide transporter chloroplastic
XLOC_046243	16.6987	26.2527	21.3438	13.28%	ELMO domain-containing A
XLOC_036270	12.3147	20.2164	16.7403	13.28%	altered inheritance of mitochondria 3-like isoform X3
XLOC_034679	118.759	177.433	150.744	13.28%	NADH dehydrogenase [ubiquinone] 1 beta subcomplex subunit 7
XLOC_011357	5.13274	8.4022	7.093	13.29%	Nucleolar 10
XLOC_027080	10.2271	15.2963	12.7896	13.29%	hypothetical protein KK1_025198
XLOC_002055	8.70308	13.0697	9.8433	13.30%	probable mitochondrial saccharopine dehydrogenase-like oxidoreductase At5g39410
XLOC_017553	14.2788	20.635	17.4228	13.31%	MOS2
XLOC_003540	9.96943	14.1125	11.3946	13.31%	hypothetical protein LR48_Vigan553s003200
XLOC_036041	12.4495	19.1314	15.4457	13.32%	Vacuolar sorting-associated 52 isogeny
XLOC_039535	5.24364	7.91203	6.518	13.33%	FAR1-RELATED SEQUENCE 11
XLOC_000885	135.026	199.246	166.697	13.33%	tubulin beta chain
XLOC_030141	7.42751	11.0201	9.7625	13.33%	probable alpha-mannosidase I MNS4
XLOC_035415	16.596	23.2181	19.9424	13.35%	PREDICTED: uncharacterized protein C18orf8 isoform X2
XLOC_020405	5.33502	7.79339	6.5745	13.36%	pentatricopeptide repeat-containing At1g16830 isoform X1
XLOC_007084	4.96336	7.87334	6.6529	13.37%	pentatricopeptide repeat-containing At5g46100
XLOC_020163	59.2869	87.4721	71.5819	13.38%	26S proteasome non-ATPase regulatory subunit 3
XLOC_025295	9.43311	14.1034	10.7513	13.39%	hypothetical protein GLYMA_U023700
XLOC_035946	11.6215	17.4342	14.5084	13.39%	pre-mRNA-splicing factor CWC22 homolog
XLOC_035872	16.9368	25.3766	20.8722	13.40%	polycomb group FERTILIZATION-INDEPENDENT ENDOSPERM-like isoform X2
XLOC_042745	3.78847	5.58932	4.5517	13.40%	ATP-dependent RNA helicase DHX33
XLOC_020930	7.89849	12.1963	9.8991	13.41%	farnesyltransferase subunit beta
XLOC_014475	19.8013	30.7097	24.1231	13.41%	beta-adaptin C
XLOC_018961	11.1778	16.7705	13.6654	13.42%	DNA-directed RNA polymerase III subunit RPC7
XLOC_015650	3.60113	5.16679	4.0624	13.42%	Pentatricopeptide repeat-containing
XLOC_048128	19.1339	28.5135	22.649	13.43%	Serine threonine- phosphatase PP1
XLOC_037281	4.26426	7.22855	5.8452	13.44%	tRNA dimethylallyltransferase 2
XLOC_014490	11.0936	15.8507	12.8292	13.45%	U4 U6 small nuclear ribonucleo Prp3-like
XLOC_022177	6.49293	9.28273	7.9583	13.46%	ABC transporter I family member chloroplastic
XLOC_046703	16.4592	23.3599	19.4775	13.46%	SH3 domain-containing 2
XLOC_012232	7.69053	11.5496	9.7013	13.46%	---NA---
XLOC_041613	11.761	17.8553	14.7752	13.47%	pre-mRNA-processing factor 17
XLOC_016924	28.7254	41.5336	34.169	13.47%	Dynamin-2B
XLOC_021022	21.5398	32.5823	26.3969	13.49%	eukaryotic translation initiation factor 4B2-like
XLOC_053554	41.6457	61.9805	51.3275	13.50%	Cullin-1
XLOC_019074	28.7411	43.167	36.2959	13.53%	E3 ubiquitin ligase RIE1-like
XLOC_030759	17.3012	25.5117	19.6012	13.53%	GATA transcription factor 25
XLOC_002863	10.6954	15.3926	13.084	13.54%	cation-chloride cotransporter 1
XLOC_004166	13.2259	19.6624	16.4743	13.54%	tRNA (guanine-N(7)-)-methyltransferase non-catalytic subunit wdr4-like
XLOC_015386	16.7158	25.1823	20.8203	13.56%	transcriptional corepressor LEUNIG_HOMOLOG isoform X1
XLOC_051001	15.9974	23.2476	19.3613	13.56%	hypothetical protein KK1_003724
XLOC_030317	39.2483	58.2278	45.2489	13.57%	Cysteine and histidine-rich domain-containing 1
XLOC_017489	10.6262	15.4768	13.3926	13.57%	Switch-associated 70
XLOC_037630	25.7233	38.5374	31.1153	13.57%	probable serine threonine kinase IREH1 isoform X1
XLOC_035000	4.14922	6.29993	4.8579	13.57%	folate synthesis bifunctional mitochondrial-like
XLOC_016968	11.5322	17.3303	14.2297	13.58%	NADH dehydrogenase [ubiquinone] complex assembly factor 7-like
XLOC_038713	25.439	36.8999	29.7769	13.60%	cleavage stimulating factor 64-like
XLOC_051991	18.7662	28.279	22.9407	13.60%	uncharacterized LOC100780403 precursor
XLOC_000226	29.322	46.6829	37.8891	13.60%	Transcription elongation factor A partial
XLOC_049170	12.2085	19.6727	16.3098	13.62%	PREDICTED: uncharacterized protein LOC100798650
XLOC_011611	5.93775	8.51632	7.3233	13.62%	DNA mismatch repair Mlh1
XLOC_046463	4.75592	7.41898	6.1637	13.63%	ATP-dependent RNA helicase DHX37
XLOC_031944	6.6492	9.5825	7.4564	13.63%	RNA pseudourine synthase 5
XLOC_007789	128.481	188.108	152.101	13.64%	pentatricopeptide repeat-containing At4g20090
XLOC_011426	6.87543	10.7909	8.4871	13.64%	U3 small nucleolar RNA-associated 14
XLOC_002855	24.9707	37.6357	29.7288	13.65%	Splicing factor 3B subunit 4
XLOC_037696	7.3222	11.389	9.359	13.67%	aspartate--tRNA chloroplastic mitochondrial
XLOC_020801	9.38491	14.5588	12.4279	13.69%	Tetratricopeptide repeat 37
XLOC_020874	12.0543	18.3747	13.9879	13.71%	alcohol dehydrogenase-like 2
XLOC_013673	11.2183	16.5094	13.1438	13.72%	TSL-kinase interacting 1
XLOC_037573	18.0002	27.2701	22.0161	13.75%	hypothetical protein KK1_015846
XLOC_004546	11.1984	16.4341	13.5957	13.75%	serrate RNA effector molecule-like
XLOC_053267	6.52856	10.9621	9.2855	13.75%	Splicing factor U2AF 65 kDa subunit
XLOC_022627	26.0933	38.7666	31.3703	13.77%	mRNA-capping enzyme-like
XLOC_012289	4.73165	7.24633	5.8121	13.77%	tRNA wybutosine-synthesizing 5
XLOC_032045	12.7678	18.473	15.4873	13.78%	Serine threonine- phosphatase 6 regulatory ankyrin repeat subunit B
XLOC_032966	10.464	15.836	13.1618	13.79%	Tripartite motif-containing 45
XLOC_004243	6.30822	9.92447	8.22	13.79%	Alpha-mannosidase 2
XLOC_050776	4.86493	7.43659	5.8594	13.80%	small subunit processome component 20 homolog
XLOC_045295	14.4312	23.0577	20.7061	13.80%	hypothetical protein KK1_018547
XLOC_037026	5.52896	8.13867	7.0105	13.81%	UDP-galactose UDP-glucose transporter 5B
XLOC_020395	1.62888	2.35813	1.8589	13.81%	hypothetical protein KK1_027754
XLOC_031861	11.494	17.1541	14.0372	13.82%	Serine threonine- phosphatase 2A regulatory subunit B subunit alpha
XLOC_046926	11.3717	17.3853	13.4378	13.82%	hypothetical protein KK1_013844
XLOC_032972	12.5606	18.4626	15.6711	13.83%	TBC1 domain family member 13-like
XLOC_052377	26.9783	40.2347	32.4756	13.84%	LEO1 homolog
XLOC_035875	16.3281	23.6245	20.4603	13.84%	serine threonine- phosphatase BSL1
XLOC_014572	10.2033	14.3279	12.2212	13.85%	Protein SMG9
XLOC_048248	9.57058	15.0474	11.9717	13.86%	VASCULAR ASSOCIATED DEATH chloroplastic isoform X2
XLOC_035708	31.5243	49.9291	42.6799	13.88%	F-actin-capping subunit alpha
XLOC_030885	14.841	23.0154	18.4953	13.90%	tRNA pseudouridine synthase 1
XLOC_041300	31.9852	50.7343	41.3794	13.90%	ribosome biogenesis NSA2 homolog
XLOC_052040	15.0329	22.9959	18.1935	13.90%	vacuolar sorting-associated 51 homolog
XLOC_032281	25.6877	38.3933	30.2488	13.92%	probable splicing factor 3A subunit 1
XLOC_042098	10.95	16.0439	13.5411	13.92%	G3BP isoform X1
XLOC_005462	7.22007	11.4971	10.0408	13.93%	CLP1 homolog
XLOC_050136	6.80138	10.0312	8.2562	13.93%	vacuolar sorting-associated 8 homolog
XLOC_033067	17.9615	27.3332	21.753	13.93%	lipoyl chloroplastic
XLOC_020091	12.0421	17.7211	13.4315	13.94%	probable dolichyl pyrophosphate Glc1Man9 c2 alpha-1,3-glucosyltransferase
XLOC_018824	3.54768	5.39388	4.7637	13.95%	uncharacterized mitochondrial ymf11
XLOC_012281	8.75522	13.5771	10.7401	13.96%	sec-independent translocase -like
XLOC_030797	202.081	321.217	271.379	13.96%	probable 26S proteasome complex subunit sem1-2
XLOC_024014	23.8732	37.5329	29.8896	13.96%	ankyrin repeat domain-containing 13C isoform X1
XLOC_030066	12.3457	18.0958	14.9061	13.96%	probable aminopyrimidine mitochondrial isoform X1
XLOC_016737	6.04394	9.60608	8.1052	13.97%	hypothetical protein KK1_036453
XLOC_022331	87.2567	141.503	110.726	13.98%	PHD finger Alfin1 isoform X2
XLOC_045438	10.0401	14.7342	12.4603	13.98%	RIC1 isogeny
XLOC_036397	27.1328	40.3734	34.8839	13.98%	Uncharacterized protein C20orf24 isogeny
XLOC_003712	3.53526	5.43153	4.6347	13.99%	Serine threonine- kinase endoribonuclease IRE1
XLOC_014298	23.9497	37.3719	31.4937	13.99%	transport SEC23
XLOC_047981	19.4922	28.9438	23.2891	13.99%	DEAD-box ATP-dependent RNA helicase 20
XLOC_032639	57.7374	85.4049	68.436	14.01%	Serine threonine- phosphatase PP2A catalytic subunit
XLOC_030026	1.50546	2.25324	1.8797	14.01%	Retrovirus-related Pol poly from transposon TNT 1-94
XLOC_034929	132.812	202.708	156.331	14.01%	NADH dehydrogenase [ubiquinone] 1 beta subcomplex subunit 10-B
XLOC_039877	13.7861	21.6682	18.2362	14.02%	FACT complex subunit SPT16-like
XLOC_042294	29.1395	46.6631	39.3668	14.02%	RNA recognition motif
XLOC_046067	20.1141	31.8126	28.3399	14.03%	Histone H1
XLOC_040675	7.64741	11.6886	9.2604	14.03%	nuclear pore complex NUP88
XLOC_038576	5.17209	7.36272	6.1609	14.03%	tRNA pseudouridine synthase A
XLOC_016902	15.8603	25.6487	20.6838	14.03%	nuclear matrix constituent 1
XLOC_017194	112.734	186.938	152.519	14.04%	Mitogen-activated kinase kinase kinase 1
XLOC_044082	32.5118	50.7439	43.1947	14.04%	pyruvate dehydrogenase E1 component subunit mitochondrial
XLOC_017825	5.34045	8.39936	7.1266	14.04%	General transcription factor 3C polypeptide 2
XLOC_050018	9.94561	15.0948	13.0737	14.04%	transmembrane fragile-X-F-associated
XLOC_041544	15.8558	24.1015	20.8912	14.04%	EARLY FLOWERING 3
XLOC_006554	27.3783	43.5048	34.6205	14.04%	Chaperone dnaJ 10
XLOC_030093	13.9793	21.8506	16.842	14.05%	ras-related RABA5a
XLOC_049511	4.49378	6.7066	5.5308	14.06%	pentatricopeptide repeat-containing At5g27110-like
XLOC_042234	6.49287	10.1495	8.3898	14.07%	RNA polymerase II C-terminal domain phosphatase-like 1 isoform X1
XLOC_029552	28.7648	43.8679	34.3979	14.08%	UPF0760 C2orf29
XLOC_023753	4.636	6.88256	5.4718	14.08%	Trimethylguanosine synthase
XLOC_004815	56.5362	85.3478	66.7149	14.08%	Peroxisomal 2,4-dienoyl- reductase
XLOC_051859	10.8441	16.7549	14.1659	14.09%	ATP-dependent RNA helicase DHX57
XLOC_018613	6.25916	9.5212	7.8536	14.11%	arginase mitochondrial
XLOC_005319	21.9336	34.1024	27.8359	14.11%	WW domain-binding 11
XLOC_046340	6.53005	9.93581	8.608	14.11%	mediator of RNA polymerase II transcription subunit 12-like isoform X1
XLOC_001605	30.931	46.6599	38.4561	14.16%	maf DDB_G0281937 isoform X1
XLOC_051022	16.9673	25.3079	21.545	14.16%	methyltransferase WBSCR22
XLOC_034914	2.09591	3.31473	2.7701	14.16%	Transposon Ty3-I Gag-Pol poly
XLOC_053283	4.61362	7.38331	6.0638	14.17%	DNA repair recA homolog mitochondrial
XLOC_043791	44.6307	70.0424	60.3516	14.18%	Zinc finger CCCH domain-containing 43
XLOC_053301	25.9274	40.4682	32.8442	14.18%	glutamate--tRNA cytoplasmic
XLOC_042087	8.67083	13.9892	12.2327	14.18%	Transmembrane 135 family
XLOC_019378	61.9484	97.2797	75.6934	14.20%	nuclear-pore anchor-like
XLOC_042810	15.7691	24.8361	18.8656	14.20%	probable receptor kinase At5g15080
XLOC_027525	1.08076	1.89704	1.5224	14.21%	Short-chain type dehydrogenase reductase
XLOC_014170	39.474	65.3493	54.6684	14.21%	26S proteasome non-ATPase regulatory subunit 14 homolog
XLOC_010909	10.5436	17.4391	14.1767	14.22%	mRNA-capping enzyme
XLOC_024114	20.4402	32.0266	25.1796	14.23%	E3 ubiquitin- ligase ARI9
XLOC_038947	27.4424	40.7765	30.548	14.23%	histidinol-phosphate chloroplastic
XLOC_032357	43.1356	64.5041	53.3367	14.23%	Uncharacterized protein RP471 family
XLOC_032910	6.83039	11.4994	9.2021	14.24%	hypothetical protein KK1_024011
XLOC_034153	10.6229	16.3915	13.5107	14.25%	Calcium homeostasis endoplasmic reticulum
XLOC_039491	5.48285	8.35875	6.9308	14.26%	Sterol 3-beta-glucosyltransferase
XLOC_016446	20.5827	30.4018	25.856	14.27%	GTPase-activating gyp7-like isoform X1
XLOC_028302	15.296	24.4777	20.3188	14.27%	SEC12 2 isoform X1
XLOC_046246	13.2502	21.4266	17.5684	14.29%	regulation of nuclear pre-mRNA domain-containing 1A-like isoform X1
XLOC_042046	10.9359	15.9957	13.99	14.29%	pheromone-processing carboxypeptidase KEX1
XLOC_034460	16.3045	24.7502	20.2369	14.31%	translation initiation factor eIF-2B subunit epsilon
XLOC_008989	21.5036	33.2522	27.6079	14.32%	Polycomb group VERNALIZATION 2
XLOC_007001	8.02472	13.2701	10.4675	14.32%	hypothetical protein KK1_038970
XLOC_043814	6.17739	9.24045	7.3568	14.33%	Molybdenum cofactor sulfurase
XLOC_002028	36.8047	58.83	45.1645	14.33%	hypothetical protein KK1_035376
XLOC_028026	12.9833	20.1768	16.5878	14.34%	PREDICTED: protein FAM133A-like
XLOC_005688	8.74961	13.0873	10.6041	14.35%	DNA topoisomerase 1-like
XLOC_032122	5.15822	8.67158	6.8209	14.36%	probable ATP-dependent DNA helicase CHR12 isoform X1
XLOC_008403	3.79149	6.47513	5.3189	14.36%	histidine--tRNA chloroplastic mitochondrial isoform X3
XLOC_038027	10.6459	15.9056	13.2615	14.36%	Proteasome assembly chaperone 4
XLOC_012767	103.092	150.645	133.434	14.36%	Strictosidine synthase 1
XLOC_053548	18.0307	26.9292	21.5623	14.37%	probable serine threonine- phosphatase 2A regulatory subunit B subunit TON2
XLOC_015011	13.7207	20.2269	17.64	14.38%	30S ribosomal S18 isoform X4
XLOC_004747	3.21449	5.40963	4.7261	14.38%	methyl- -binding domain-containing 9-like
XLOC_011751	2.89377	4.313	3.5067	14.39%	Retrovirus-related Pol poly from transposon
XLOC_033356	10.2915	17.6029	13.7528	14.40%	Transposon Ty3-I Gag-Pol poly
XLOC_042972	48.6057	81.3383	66.1804	14.41%	eukaryotic translation initiation factor 3 subunit I-like
XLOC_031263	3.89213	6.52653	5.6537	14.41%	pentatricopeptide repeat-containing At5g01110
XLOC_046687	14.6015	22.7687	18.7621	14.41%	SWI SNF complex subunit SWI3B-like isoform X2
XLOC_040350	8.99065	13.628	10.6163	14.42%	E1A-binding p400
XLOC_038984	21.1139	32.3288	26.5883	14.43%	V-type proton ATPase subunit C
XLOC_044311	10.6705	15.5529	12.8588	14.44%	probable glycosyltransferase At5g03795
XLOC_037120	16.0888	24.7738	19.2306	14.44%	CTL DDB_G0288717
XLOC_014068	9.89311	15.4974	12.6887	14.46%	RNA polymerase II subunit A C-terminal domain phosphatase SSU72
XLOC_005181	4.44047	7.26639	5.6329	14.47%	2-aminoethanethiol dioxygenase
XLOC_020899	8.83829	14.6684	11.7055	14.47%	appr-1-P processing enzyme family
XLOC_034744	25.9467	42.0953	34.955	14.47%	NADPH--cytochrome P450 reductase
XLOC_042881	12.8366	20.4112	16.2288	14.48%	hypothetical protein PHAVU_002G078700g
XLOC_005843	13.9161	21.8608	18.7279	14.48%	Transcription factor GTE4
XLOC_034836	9.49089	15.0348	12.3486	14.48%	FRIGIDA-like isoform X1
XLOC_048155	2.77193	4.16852	3.4139	14.48%	pentatricopeptide repeat-containing At3g18970-like
XLOC_021396	9.51681	15.3733	12.8865	14.49%	Abhydrolase domain-containing 11
XLOC_023294	27.6576	40.7687	33.1565	14.49%	F-box At5g46170-like
XLOC_016996	12.6089	19.7236	16.7968	14.50%	Trafficking particle complex subunit 10
XLOC_047106	89.1507	139.845	103.605	14.51%	26S proteasome non-ATPase regulatory subunit 2 homolog A
XLOC_030705	6.16582	9.74711	7.8126	14.53%	small RNA degrading nuclease 5-like isoform X1
XLOC_010458	3.29863	5.72662	4.498	14.53%	nuclear pore complex NUP214-like
XLOC_021890	8.51799	13.7784	10.8147	14.53%	Short-chain dehydrogenase reductase 2
XLOC_001732	9.07277	14.0624	10.8673	14.54%	hypothetical protein KK1_034563
XLOC_001682	8.45583	13.6692	11.0097	14.54%	GATA transcription factor 25
XLOC_040575	27.3904	46.9151	38.3887	14.54%	transport SEC23
XLOC_035035	7.04426	10.6262	8.5248	14.55%	RING-H2 finger ATL21A
XLOC_032321	67.8589	106.791	81.6875	14.55%	hypothetical protein GLYMA_05G147300
XLOC_034970	9.0214	14.9987	12.344	14.56%	Vesicle transport v-SNARE 11
XLOC_022281	16.5932	27.3447	21.6356	14.58%	GTPase Der
XLOC_004981	6.50434	11.4859	9.3612	14.58%	hypothetical protein KK1_029539, partial
XLOC_012852	10.7007	17.7832	14.0784	14.60%	Transcriptional adapter partial
XLOC_053277	7.52618	13.0053	11.1942	14.61%	Zinc finger CCCH domain-containing 64
XLOC_040958	11.1085	17.1561	13.5575	14.61%	F-box kelch-repeat
XLOC_022256	42.1996	61.2236	53.5037	14.61%	outer envelope pore chloroplastic
XLOC_035502	18.5079	33.3188	27.4751	14.63%	Serine threonine- kinase AFC1
XLOC_028266	50.7009	79.0472	60.1458	14.63%	Cytochrome c1- heme mitochondrial
XLOC_000511	32.7768	51.2149	42.92	14.64%	hypothetical protein KK1_028499
XLOC_044083	15.8027	23.5671	19.8052	14.66%	paired amphipathic helix Sin3-like 4 isoform X1
XLOC_027907	16.0702	28.6459	24.4249	14.66%	6,7-dimethyl-8-ribityllumazine chloroplastic isoform X1
XLOC_051281	40.6817	59.1094	47.0528	14.67%	Serine arginine-rich splicing factor 12
XLOC_016599	12.351	20.4834	16.5053	14.68%	hypothetical protein KK1_035962
XLOC_050659	24.357	37.8257	29.3004	14.69%	TRIGALACTOSYLDIACYLGLYCEROL chloroplastic-like
XLOC_015835	10.3855	16.7149	14.2017	14.69%	RNA-binding with multiple splicing 2
XLOC_038959	63.5753	97.2487	74.6783	14.69%	Eukaryotic translation initiation factor 4E type 3
XLOC_037260	11.8412	19.479	15.5443	14.72%	syndetin-like isoform X2
XLOC_008657	19.2794	31.0836	25.0983	14.73%	regulatory-associated of TOR 1-like
XLOC_033129	7.51903	11.5677	8.6079	14.73%	alkylated DNA repair alkB homolog 8-like
XLOC_032034	36.8293	57.3158	44.5365	14.73%	hexokinase- chloroplastic-like
XLOC_017528	10.1873	16.2781	13.1901	14.74%	Retrovirus-related Pol poly from transposon
XLOC_007258	16.3103	26.9681	21.7753	14.74%	CCA tRNA mitochondrial
XLOC_019460	17.1891	25.9232	21.2297	14.77%	AUGMIN subunit 1
XLOC_042232	9.26724	15.3643	12.7814	14.78%	mediator of RNA polymerase II transcription subunit 16-like isoform X2
XLOC_051114	5.20926	7.98606	6.6625	14.78%	WD repeat-containing 44
XLOC_030749	14.45	22.1267	17.2613	14.78%	uncharacterized membrane At1g75140
XLOC_032303	27.2503	40.5153	33.1316	14.79%	CMP-sialic acid transporter 3
XLOC_040733	7.76031	12.6624	9.2905	14.79%	Cytochrome c oxidase assembly mitochondrial
XLOC_035937	14.4714	23.1613	17.4183	14.80%	Geranylgeranyl transferase type-2 subunit alpha
XLOC_046602	18.3233	27.2256	23.2544	14.80%	zinc finger RNA-binding -like
XLOC_027928	10.8145	16.2511	13.123	14.80%	guanylate kinase chloroplastic
XLOC_039803	4.05265	6.3395	5.4511	14.80%	PREDICTED: uncharacterized protein At2g39910
XLOC_021983	10.7155	16.4856	14.1037	14.80%	DEAD-box ATP-dependent RNA helicase 37
XLOC_046786	11.3429	18.9728	15.7687	14.81%	THO complex subunit 5 like
XLOC_035153	18.3595	27.9593	23.01	14.82%	KH domain-containing At4g18375-like
XLOC_052990	2.81852	4.16462	3.4774	14.84%	pentatricopeptide repeat-containing chloroplastic-like
XLOC_006790	3.56033	5.34901	4.7386	14.85%	Transposon TX1 uncharacterized
XLOC_035968	6.39271	9.95418	8.7552	14.85%	phosphatase 2C 32-like
XLOC_048914	6.31152	10.0706	8.3482	14.86%	methyltransferase At1g22800 isoform X1
XLOC_046557	65.7754	103.475	83.3501	14.88%	KH domain-containing At4g18375
XLOC_012851	11.0107	17.8496	14.6515	14.88%	Transcriptional adapter partial
XLOC_051283	5.76932	8.84791	7.0368	14.88%	isogeny subfamily C member 7 isogeny
XLOC_014620	20.5609	30.8078	24.1579	14.89%	N-acetyltransferase 9
XLOC_029381	23.9623	37.9688	29.7468	14.89%	hypothetical protein glysoja_004068
XLOC_008613	53.4859	81.6115	64.8409	14.89%	---NA---
XLOC_004886	10.2462	15.8327	13.3094	14.90%	RNA-directed DNA methylation 4
XLOC_010711	10.9387	18.1976	13.6567	14.91%	SWR1-complex 4
XLOC_034732	87.4998	141.724	109.673	14.92%	V-type proton ATPase subunit d2
XLOC_005873	30.2171	47.4676	36.7575	14.92%	nuclear cap-binding subunit 2
XLOC_032804	6.21864	9.38175	7.4685	14.92%	hypothetical protein PHAVU_002G309000g
XLOC_020333	29.255	54.4117	43.1612	14.92%	isocitrate dehydrogenase [NAD] regulatory subunit mitochondrial-like
XLOC_024037	8.85224	15.1922	11.8209	14.93%	UDP-N-acetylglucosamine transferase subunit ALG14 like
XLOC_034689	9.64369	14.4552	11.0986	14.93%	Translation initiation factor IF-3
XLOC_030371	7.3102	12.4079	10.5067	14.94%	polyadenylation and cleavage factor homolog 4-like
XLOC_019079	4.80668	7.06524	5.8337	14.94%	cleavage and polyadenylation specificity factor subunit 3-II isoform X1
XLOC_020188	78.9178	116.205	94.2258	14.94%	rac-like GTP-binding RAC1
XLOC_032729	14.9275	23.4469	19.9351	14.95%	RNA-binding 39
XLOC_032301	37.0974	58.3606	46.9665	14.96%	50S ribosomal L27
XLOC_028265	53.3833	80.1405	63.2221	14.96%	Cytochrome c1- heme mitochondrial
XLOC_014300	9.81439	16.9987	13.7623	14.98%	TIC 22- chloroplastic
XLOC_029444	7.84768	13.0829	10.7579	14.99%	hypothetical protein KK1_005968
