# Supplementary material for: Deciphering Transcriptional Programming during Pod and Seed Development Using RNA-Seq in Pigeonpea (Cajanus cajan)
Source: PLoS One. 2016 Oct 19;11(10):e0164959. doi: 10.1371/journal.pone.0164959 (PMC5070767; doi:10.1371/journal.pone.0164959)
Supplement: S2 Table — (XLSX) [file pone.0164959.s004.xlsx]

## Sheet: Pathway_table_uniq
S2 Table: List of pathways identified in KEGG database
Pathways	No. of genes
Purine metabolism	1149
Thiamine metabolism	920
Biosynthesis of antibiotics	498
Starch and sucrose metabolism	413
Aminobenzoate degradation	336
Drug metabolism - other enzymes	212
Phenylpropanoid biosynthesis	209
T cell receptor signaling pathway	206
Pentose and glucuronate interconversions	199
Pyrimidine metabolism	184
Glycolysis / Gluconeogenesis	155
Amino sugar and nucleotide sugar metabolism	140
Pyruvate metabolism	128
Cysteine and methionine metabolism	117
Glycerolipid metabolism	115
Drug metabolism - cytochrome P450	109
Glycerophospholipid metabolism	109
Glutathione metabolism	107
Metabolism of xenobiotics by cytochrome P450	107
Galactose metabolism	101
Flavonoid biosynthesis	97
Carotenoid biosynthesis	87
Fatty acid degradation	86
Oxidative phosphorylation	85
Pentose phosphate pathway	85
Methane metabolism	84
Glycine, serine and threonine metabolism	82
Inositol phosphate metabolism	80
Carbon fixation in photosynthetic organisms	79
Phosphatidylinositol signaling system	75
Sphingolipid metabolism	75
Valine, leucine and isoleucine degradation	74
Arginine and proline metabolism	73
Ascorbate and aldarate metabolism	73
Lysine degradation	72
Tyrosine metabolism	71
beta-Alanine metabolism	70
alpha-Linolenic acid metabolism	69
Glyoxylate and dicarboxylate metabolism	69
Other glycan degradation	68
Fructose and mannose metabolism	67
Alanine, aspartate and glutamate metabolism	66
Aminoacyl-tRNA biosynthesis	66
Cyanoamino acid metabolism	66
Phenylalanine metabolism	65
Carbon fixation pathways in prokaryotes	64
Porphyrin and chlorophyll metabolism	63
Tryptophan metabolism	58
Phenylalanine, tyrosine and tryptophan biosynthesis	57
Chloroalkane and chloroalkene degradation	52
Histidine metabolism	52
Citrate cycle (TCA cycle)	50
Stilbenoid, diarylheptanoid and gingerol biosynthesis	45
Glycosaminoglycan biosynthesis - heparan sulfate / heparin	44
One carbon pool by folate	44
Nicotinate and nicotinamide metabolism	42
Arginine biosynthesis	39
Terpenoid backbone biosynthesis	39
Propanoate metabolism	38
Arachidonic acid metabolism	37
Biosynthesis of unsaturated fatty acids	37
Glycosaminoglycan degradation	37
Diterpenoid biosynthesis	36
Fatty acid biosynthesis	36
Retinol metabolism	36
Ether lipid metabolism	34
Glycosphingolipid biosynthesis - ganglio series	34
Limonene and pinene degradation	34
Butanoate metabolism	33
Pantothenate and CoA biosynthesis	33
Streptomycin biosynthesis	31
Folate biosynthesis	30
Sulfur metabolism	30
mTOR signaling pathway	28
Isoquinoline alkaloid biosynthesis	26
N-Glycan biosynthesis	26
Nitrogen metabolism	26
Tropane, piperidine and pyridine alkaloid biosynthesis	26
Glycosaminoglycan biosynthesis - chondroitin sulfate / dermatan sulfate	24
Lysine biosynthesis	24
Ubiquinone and other terpenoid-quinone biosynthesis	24
Glycosphingolipid biosynthesis - globo series	23
Indole alkaloid biosynthesis	20
Steroid biosynthesis	20
Various types of N-glycan biosynthesis	20
Fatty acid elongation	19
Selenocompound metabolism	19
Caprolactam degradation	18
Steroid hormone biosynthesis	18
Naphthalene degradation	17
Riboflavin metabolism	17
Valine, leucine and isoleucine biosynthesis	17
Zeatin biosynthesis	17
Biotin metabolism	16
Benzoate degradation	15
Geraniol degradation	15
Taurine and hypotaurine metabolism	15
Flavone and flavonol biosynthesis	14
Vitamin B6 metabolism	13
Monobactam biosynthesis	12
Neomycin, kanamycin and gentamicin biosynthesis	12
Novobiocin biosynthesis	12
Other types of O-glycan biosynthesis	11
Isoflavonoid biosynthesis	10
Toluene degradation	10
C5-Branched dibasic acid metabolism	9
Linoleic acid metabolism	8
Steroid degradation	8
Cutin, suberine and wax biosynthesis	7
D-Glutamine and D-glutamate metabolism	7
Aflatoxin biosynthesis	6
Glycosphingolipid biosynthesis - lacto and neolacto series	6
Lipoic acid metabolism	6
Primary bile acid biosynthesis	6
Synthesis and degradation of ketone bodies	6
Tetracycline biosynthesis	6
Chlorocyclohexane and chlorobenzene degradation	5
D-Arginine and D-ornithine metabolism	5
Glucosinolate biosynthesis	5
Lipopolysaccharide biosynthesis	5
Monoterpenoid biosynthesis	5
Biosynthesis of terpenoids and steroids	4
Carbapenem biosynthesis	4
Fluorobenzoate degradation	4
Glycosylphosphatidylinositol(GPI)-anchor biosynthesis	4
Peptidoglycan biosynthesis	4
Photosynthesis	4
Styrene degradation	4
Atrazine degradation	3
Dioxin degradation	3
Ethylbenzene degradation	3
Phosphonate and phosphinate metabolism	3
Polycyclic aromatic hydrocarbon degradation	3
Acarbose and validamycin biosynthesis	2
Benzoxazinoid biosynthesis	2
Biosynthesis of ansamycins	2
Biosynthesis of siderophore group nonribosomal peptides	2
Biosynthesis of vancomycin group antibiotics	2
Caffeine metabolism	2
Polyketide sugar unit biosynthesis	2
Betalain biosynthesis	1
D-Alanine metabolism	1
Glycosaminoglycan biosynthesis - keratan sulfate	1
Mucin type O-Glycan biosynthesis	1
Sesquiterpenoid and triterpenoid biosynthesis	1
Total no. of genes mapped to KEGG pathway	9309
