# Supplementary material for: Deciphering Transcriptional Programming during Pod and Seed Development Using RNA-Seq in Pigeonpea (Cajanus cajan)
Source: PLoS One. 2016 Oct 19;11(10):e0164959. doi: 10.1371/journal.pone.0164959 (PMC5070767; doi:10.1371/journal.pone.0164959)
Supplement: S3 Table — (XLSX) [file pone.0164959.s005.xlsx]

## Sheet: Sheet1
S3 Table: Major families of identified transcription factors
TF_family	No. of genes
AP2	60
C2H2	496
Dof	111
GATA	116
HD-ZIP	287
M-type	278
NF-YA	84
S1Fa-like	161
TCP	189
YABBY	105
ARF	189
C3H	385
E2F/DP	131
GRAS	306
HRT-like	10
MIKC	163
NF-YB	128
SAP	0
Trihelix	189
ZF-HD	36
ARR-B	51
CAMTA	46
EIL	27
GRF	28
HSF	248
MYB	516
NF-YC	58
SBP	113
VOZ	20
bHLH	1141
B3	620
CO-like	36
ERF	489
GeBP	101
LBD	148
MYB_related	635
NZZ/SPL	2
SRS	51
WOX	68
bZIP	457
BBR-BPC	34
CPP	65
FAR1	489
HB-PHD	10
LFY	7
NAC	754
Nin-like	145
STAT	33
WRKY	591
BES1	60
DBB	39
G2-like	341
HB-other	166
LSD	23
NF-X1	28
RAV	15
TALE	157
Whirly	7
Total no. of genes	11243
