# Supplementary material for: Deciphering Transcriptional Programming during Pod and Seed Development Using RNA-Seq in Pigeonpea (Cajanus cajan)
Source: PLoS One. 2016 Oct 19;11(10):e0164959. doi: 10.1371/journal.pone.0164959 (PMC5070767; doi:10.1371/journal.pone.0164959)
Supplement: S4 Table — (XLSX) [file pone.0164959.s006.xlsx]

## Sheet: Sheet1
S4 Table: Matrix displayingDEGs identified in different pairwise combinations
		Em_0	Sd_5	Ps_5	Sd_10	Ps_10	Sd_20	Ps_20	Sd_30	Ps_30
	Em_0	0	39	11	62	89	105	149	204	176
	Sd_5	33	0	43	1	100	67	133	155	120
	Ps_5	9	53	0	61	21	101	86	193	85
	Sd_10	29	21	38	0	68	73	109	173	99
	Ps_10	76	149	23	72	0	110	29	157	45
	Sd_20	100	100	114	66	166	0	143	90	137
	Ps_20	114	185	55	123	40	200	0	137	29
	Sd_30	163	217	164	127	175	40	174	0	157
	Ps_30	118	215	106	138	37	227	21	170	0
