# Supplementary material for: Deciphering Transcriptional Programming during Pod and Seed Development Using RNA-Seq in Pigeonpea (Cajanus cajan)
Source: PLoS One. 2016 Oct 19;11(10):e0164959. doi: 10.1371/journal.pone.0164959 (PMC5070767; doi:10.1371/journal.pone.0164959)
Supplement: S5 Table — (XLSX) [file pone.0164959.s007.xlsx]

## Sheet: Sheet1
Table S5. List of primers used for qPCR validation
Gene_Id	Annotation	Forward primer (5ʹ-3ʹ)	Reverse primer (5ʹ-3ʹ)
C.cajan_00725	B3 domain-containing transcription factor ABI3	GAGAGAGATGTGGCTGAATAGTG	ATCAGGGAGAGGAGGGAAAT
C.cajan_14151	Homeobox-leucine zipper ATHB-7	AGCCAAGACAGGTTGCTATATG	AGGCCAGGGTGTTATAATTGG
C.cajan_24619	Protein LEAFY COTYLEDON 1-LIKE	TTGCATGTGGAGGGAGAATC	CAACCACACAGGAGAGGATAAC
C.cajan_08870	sugar transporter sweet1-like	TGGAGTTCATGCCCTTCTTC	CGCCATTAGGTACTGCTACAA
C.cajan_15613	Transcription factor MYB21	ACCTTGAGGCAGAGGAATTG	TGTTAGGCGTTTCTGGATACC
C.cajan_13237	1-aminocyclopropane-1-carboxylate synthase	CTTGTGGCCTTAGAGAGTTGAG	AGGTGAGTGAGGTGAGGATAA
C.cajan_22911	ABC transporter G family member 11	GATCTAGTCCTTCGTGCATACC	CATTTCTCGCTGGCAACTTATT
C.cajan_27228	expansin-like b1	CGGTAACAGACCAGGGTTATG	ATGTCCACAGTGCCGTATTT
C.cajan_39371	RADIALIS-like 3	GTGAAGAGGCACTATGAACTCC	CCTCCTCAGATCCTCCACTT
C.cajan_43030	nNACtranscription factor-like protein	CATCACCACCGAAGGTAGAAA	AGAGTCGAGAAGGCGATACT
C.cajan_27281	ethylene-responsive transcription factor ERF110	CCTCCAGGTTTGTCTTCTTCTT	GTCTCATCTTCACGCGTTCT
C.cajan_29551	TGACG-sequence-specific DNA-binding TGA- partial	GATGTCCCGGTGTTCTTCTC	GCCTCCTGCTTCTTCAGATT
C.cajan_25672	cytochrome p450 family ent-kaurenoic acid oxidase	CCTCCAAAGGCATCCAGAATA	CCTAACTTCCTCCAGTACCAATC
C.cajan_11553	cytochrome P450 86A22	ATGTGGAAGCTCAAGAGATGG	TCGATGATGTTGGAGAGGTATTG
C.cajan_35945	GDSL esterase lipase At5g33370 family	GGGAATAACCCTTGACCTCATAC	GTGAGAGTGGTGCTTGGATAG
C.cajan_47055	Isoflavone 2 -hydroxylase	CCGATGAAGGGAATAGAAGGTG	CCCTCGCATGTATGGTTCTT
C.cajan_39748	Albumin- partial	GGTGTTTGTTCACCGTTTGAG	GTCCACTTGGATATGTGCAGTA
C.cajan_44236	Albumin- partial	TTTGTTCGGGTGTTTGTTCA	TTGTAACCGATGCAAGTCCA
