# Supplementary material for: Deciphering Transcriptional Programming during Pod and Seed Development Using RNA-Seq in Pigeonpea (Cajanus cajan)
Source: PLoS One. 2016 Oct 19;11(10):e0164959. doi: 10.1371/journal.pone.0164959 (PMC5070767; doi:10.1371/journal.pone.0164959)
Supplement: S6 Table — (XLSX) [file pone.0164959.s008.xlsx]

## Sheet: Sd-step
S6 Table: Temporally expressed genes identified in seed samples
ID	Steps	pvalue	Functional annotation	Biological Process	Cellular Component	Molecular Function
XLOC_022299	One Step (Up)	0.00340294	SNF1-related kinase regulatory subunit beta-2	response to sucrose;phosphorylation;cellular response to nitrogen levels	-	kinase activity
XLOC_000950	One Step (Up)	0.00440711	hypothetical protein PHAVU_002G232400g	-	integral component of membrane	-
XLOC_002519	One Step (Up)	0.00571718	Transcription factor bHLH47	-	-	-
XLOC_024856	One Step (Up)	0.0163259	probable glucan 1,3-beta-glucosidase A	carbohydrate metabolic process;actin filament organization	-	glucan exo-1,3-beta-glucosidase activity;actin filament binding
XLOC_014610	One Step (Up)	0.0174519	probable polyamine transporter At1g31830	amino acid transmembrane transport;metabolic process;polyamine transmembrane transport	integral component of plasma membrane	L-amino acid transmembrane transporter activity;polyamine transmembrane transporter activity;antiporter activity;hydrolase activity
XLOC_014736	One Step (Up)	0.0179269	Transport inhibitor response 1	-	-	-
XLOC_052777	One Step (Up)	0.0201712	---NA---	-	-	-
XLOC_033327	One Step (Up)	0.0208293	Transcription factor MYB86	-	-	DNA binding
XLOC_008985	One Step (Up)	0.0215352	---NA---	-	-	-
XLOC_034978	One Step (Up)	0.0220437	hypothetical protein KK1_008980	-	-	-
XLOC_023348	One Step (Up)	0.0221364	Anaphase-promoting complex subunit cdc20	-	-	-
XLOC_034526	One Step (Up)	0.0230077	glucose-6-phosphate 1-epimerase	carbohydrate metabolic process	-	isomerase activity;carbohydrate binding
XLOC_005100	One Step (Up)	0.0241033	Auxin efflux carrier component 2	-	-	-
XLOC_039915	One Step (Up)	0.0243815	60S ribosomal L10	ribosomal large subunit assembly;translation	cytosolic large ribosomal subunit	structural constituent of ribosome
XLOC_037313	One Step (Up)	0.0269879	glucan endo-1,3-beta-glucosidase 14-like isoform X1	carbohydrate metabolic process	integral component of membrane;anchored component of plasma membrane	hydrolase activity, hydrolyzing O-glycosyl compounds;polysaccharide binding
XLOC_000379	One Step (Up)	0.0280411	pentatricopeptide repeat-containing mitochondrial	-	-	-
XLOC_005707	One Step (Up)	0.0281355	G-type lectin S-receptor-like serine threonine- kinase	protein phosphorylation;innate immune response;recognition of pollen	plasma membrane;plasmodesma;integral component of membrane	protein serine/threonine kinase activity;ATP binding;carbohydrate binding;ubiquitin protein ligase binding
XLOC_032460	One Step (Up)	0.0293712	---NA---	-	-	-
XLOC_014236	One Step (Up)	0.0297594	DNA-binding DDB_G0278111 isoform X2	-	-	DNA binding
XLOC_053855	One Step (Up)	0.0298844	Exocyst complex component 7	-	-	-
XLOC_021845	One Step (Up)	0.0312469	WAT1-related At1g09380-like	transmembrane transport	integral component of membrane	transmembrane transporter activity
XLOC_044252	One Step (Up)	0.0312765	disease resistance RGA3	-	-	-
XLOC_008442	One Step (Up)	0.0313591	zinc finger WIP2-like	-	-	nucleic acid binding;metal ion binding
XLOC_045088	One Step (Up)	0.0314455	Zinc finger CONSTANS-LIKE 14	-	-	-
XLOC_009897	One Step (Up)	0.0333492	Cytokinin dehydrogenase 7	cytokinin metabolic process;oxidation-reduction process	-	oxidoreductase activity, acting on CH-OH group of donors;cytokinin dehydrogenase activity;flavin adenine dinucleotide binding
XLOC_035714	One Step (Up)	0.0343525	hypothetical protein KK1_010456	metal ion transport;cellular transition metal ion homeostasis	cytoplasm	transition metal ion binding
XLOC_010802	One Step (Up)	0.0347152	---NA---	-	-	-
XLOC_002099	One Step (Up)	0.0359452	hypothetical protein LR48_Vigan02g007300	-	-	-
XLOC_040577	One Step (Up)	0.0361609	oil body-associated 1A	-	-	-
XLOC_021587	One Step (Up)	0.0380075	Signal recognition particle 9 kDa	SRP-dependent cotranslational protein targeting to membrane, translocation;negative regulation of translational elongation	signal recognition particle receptor complex;signal recognition particle, endoplasmic reticulum targeting	signal recognition particle binding;7S RNA binding
XLOC_029798	One Step (Up)	0.0397337	Universal stress A	response to stress	-	-
XLOC_028823	One Step (Up)	0.0400048	GATA transcription factor 22	transcription from RNA polymerase II promoter;cell differentiation;positive regulation of transcription from RNA polymerase II promoter	nucleus;transcription factor complex	RNA polymerase II regulatory region sequence-specific DNA binding;RNA polymerase II transcription factor binding;transcriptional activator activity, RNA polymerase II transcription regulatory region sequence-specific binding;chromatin binding;zinc ion binding
XLOC_040909	One Step (Up)	0.04091	hypothetical protein KK1_020586	-	-	-
XLOC_021384	One Step (Up)	0.0428214	---NA---	-	-	-
XLOC_014148	One Step (Up)	0.043685	alpha-dioxygenase 1	response to oxidative stress;oxidation-reduction process;cellular oxidant detoxification	-	peroxidase activity;heme binding
XLOC_016915	One Step (Up)	0.0468247	transcription factor bHLH18-like	-	-	protein dimerization activity
XLOC_053566	One Step (Up)	0.0481563	50S ribosome-binding GTPase	-	-	-
XLOC_015223	One Step (Up)	0.0497697	Outer envelope pore 16- chloroplastic	protein import into mitochondrial matrix	mitochondrial inner membrane presequence translocase complex;integral component of mitochondrial inner membrane	protein channel activity
XLOC_040800	One Step (Up)	5.16926e-09	zinc C3HC4 type (RING finger)	protein polyubiquitination;positive regulation of proteasomal ubiquitin-dependent protein catabolic process;protein ubiquitination involved in ubiquitin-dependent protein catabolic process	ubiquitin ligase complex;cytoplasm	ubiquitin conjugating enzyme binding;metal ion binding;ubiquitin protein ligase activity
XLOC_053852	One Step (Up)	5.45959e-09	---NA---	-	-	-
XLOC_017054	One Step (Up)	5.50055e-09	lon protease homolog peroxisomal	misfolded or incompletely synthesized protein catabolic process;protein processing;protein import into peroxisome matrix	peroxisomal matrix	ATP-dependent peptidase activity;serine-type endopeptidase activity;ATP binding
XLOC_053829	One Step (Up)	5.55088e-09	---NA---	-	-	-
XLOC_012265	One Step (Up)	5.62725e-09	Heat stress transcription factor A-2b	regulation of transcription, DNA-templated	nucleus;cytoplasm	transcription factor activity, sequence-specific DNA binding;sequence-specific DNA binding
XLOC_029160	One Step (Up)	5.64033e-09	hypothetical protein KK1_005460	-	-	-
XLOC_017050	One Step (Up)	5.70232e-09	glycerol-3-phosphate transporter 4	anion transport;transmembrane transport	integral component of membrane	transmembrane transporter activity
XLOC_039937	One Step (Up)	5.70508e-09	E3 ubiquitin- ligase partial	protein polyubiquitination;positive regulation of proteasomal ubiquitin-dependent protein catabolic process;protein ubiquitination involved in ubiquitin-dependent protein catabolic process	ubiquitin ligase complex;cytoplasm	zinc ion binding;ligase activity;ubiquitin conjugating enzyme binding;ubiquitin protein ligase activity
XLOC_033904	One Step (Up)	5.73513e-09	hypothetical protein KK1_009926, partial	-	-	-
XLOC_029319	One Step (Up)	5.77119e-09	hypothetical protein KK1_005747, partial	metal ion transport;cellular transition metal ion homeostasis	cytoplasm	transition metal ion binding
XLOC_033936	One Step (Up)	5.92442e-09	hypothetical protein KK1_009981	-	-	-
XLOC_042213	One Step (Up)	6.21803e-09	tas isoform X2	oxidation-reduction process	chloroplast stroma;chloroplast envelope	oxidoreductase activity;transferase activity, transferring acyl groups
XLOC_011101	One Step (Up)	6.22659e-09	acetyltransferase At3g50280 family	metabolic process	-	shikimate O-hydroxycinnamoyltransferase activity
XLOC_007987	One Step (Up)	6.23574e-09	Aristolochene synthase	metabolic process	-	magnesium ion binding;terpene synthase activity
XLOC_009001	One Step (Up)	6.26223e-09	---NA---	-	-	-
XLOC_053599	One Step (Up)	6.36908e-09	hypothetical protein KK1_004464	-	integral component of membrane	-
XLOC_037552	One Step (Up)	6.48854e-09	---NA---	-	-	-
XLOC_044156	One Step (Up)	6.54446e-09	BURP domain-containing 3	seed development	protein storage vacuole	-
XLOC_029191	One Step (Up)	6.58465e-09	UDP-glycosyltransferase 87A1-like	flavonoid biosynthetic process;flavonoid glucuronidation	intracellular membrane-bounded organelle	quercetin 3-O-glucosyltransferase activity;quercetin 7-O-glucosyltransferase activity
XLOC_043802	One Step (Up)	6.62936e-09	cytochrome P450 71A9-like	secondary metabolite biosynthetic process;oxidation-reduction process	integral component of membrane	iron ion binding;oxidoreductase activity, acting on paired donors, with incorporation or reduction of molecular oxygen, NAD(P)H as one donor, and incorporation of one atom of oxygen;heme binding
XLOC_004525	One Step (Up)	6.63963e-09	F-box kelch-repeat At3g23880 family	-	-	-
XLOC_047573	One Step (Up)	6.64989e-09	DUF761 domain	-	-	-
XLOC_032728	One Step (Up)	6.67935e-09	Ethylene-responsive transcription factor ERF114	-	-	-
XLOC_046834	One Step (Up)	6.71494e-09	---NA---	-	-	-
XLOC_011905	One Step (Up)	6.72809e-09	linoleate 13S-lipoxygenase 2- chloroplastic-like	oxylipin biosynthetic process;oxidation-reduction process	-	oxidoreductase activity, acting on single donors with incorporation of molecular oxygen, incorporation of two atoms of oxygen;metal ion binding
XLOC_044490	One Step (Up)	6.75348e-09	---NA---	-	-	-
XLOC_045893	One Step (Up)	6.7541e-09	Glutathione S-transferase 3	glutathione metabolic process;toxin catabolic process	cytoplasm	glutathione transferase activity
XLOC_045970	One Step (Up)	6.76503e-09	Xyloglucan endotransglucosylase hydrolase 2	xyloglucan metabolic process;cell wall biogenesis;cell wall organization	cell wall;apoplast	hydrolase activity, hydrolyzing O-glycosyl compounds;xyloglucan:xyloglucosyl transferase activity
XLOC_006671	One Step (Up)	6.86489e-09	gibberellin 2-beta-dioxygenase 1-like	oxidation-reduction process	-	iron ion binding;oxidoreductase activity
XLOC_033870	One Step (Up)	6.87357e-09	Metal tolerance 4	-	-	-
XLOC_027725	One Step (Up)	6.92871e-09	FLOWERING LOCUS T	regulation of flower development;photoperiodism, flowering	-	phosphatidylethanolamine binding
XLOC_015178	One Step (Up)	7e-09	Retrovirus-related Pol poly from transposon TNT 1-94	-	-	-
XLOC_007630	One Step (Up)	7.85304e-09	(+)-delta-cadinene synthase isozyme C2	-	-	-
XLOC_045783	One Step (Up)	8e-09	TIFY 10A	response to wounding;regulation of defense response;negative regulation of nucleic acid-templated transcription;regulation of jasmonic acid mediated signaling pathway	nucleus	transcription corepressor activity
XLOC_027015	One Step (Up)	8.13008e-09	ATP-dependent DNA helicase Q-like 5	DNA replication;base-excision repair;double-strand break repair;DNA recombination;DNA duplex unwinding	nucleus;chromosome;cytoplasm	DNA binding;four-way junction helicase activity;ATP-dependent 3'-5' DNA helicase activity
XLOC_007290	One Step (Up)	8.23574e-09	---NA---	-	-	-
XLOC_019874	One Step (Up)	8.27956e-09	Zinc finger CONSTANS-LIKE 9	-	intracellular	zinc ion binding
XLOC_043348	One Step (Up)	8.28032e-09	Nicotinate phosphoribosyltransferase	NAD biosynthetic process;nicotinate nucleotide salvage	-	nicotinate-nucleotide diphosphorylase (carboxylating) activity;nicotinate phosphoribosyltransferase activity;ligase activity
XLOC_046183	One Step (Up)	8.32774e-09	Retrotransposable element Tf2	-	-	-
XLOC_041351	One Step (Up)	8.412e-09	---NA---	-	-	-
XLOC_002193	One Step (Up)	8.45521e-09	Retrovirus-related Pol poly from transposon TNT 1-94	-	-	-
XLOC_024408	One Step (Up)	8.62393e-09	xyloglucan glycosyltransferase 12	-	integral component of membrane	-
XLOC_011703	One Step (Up)	8.65178e-09	---NA---	-	-	-
XLOC_002715	One Step (Up)	8.72497e-09	hypothetical protein KK1_035268, partial	-	integral component of membrane	-
XLOC_024031	One Step (Up)	8.77916e-09	DIL domain myosin family	metabolic process	myosin complex	motor activity;actin binding;ATP binding
XLOC_051729	One Step (Up)	8.83362e-09	disease resistance At3g14460 isoform X1	-	-	-
XLOC_013878	One Step (Up)	8.83726e-09	small heat shock chloroplastic-like	-	-	-
XLOC_042908	One Step (Up)	8.91902e-09	hypothetical protein KK1_012283	-	-	-
XLOC_051272	One Step (Up)	9e-09	beta-1,4-xylosyltransferase IRX9	plant-type secondary cell wall biogenesis;glucuronoxylan biosynthetic process	membrane	galactosylgalactosylxylosylprotein 3-beta-glucuronosyltransferase activity;xylosyltransferase activity
XLOC_040414	One Step (Up)	9e-09	TBCC domain-containing 1-like	cell morphogenesis	-	nucleic acid binding
XLOC_052996	One Step (Up)	9e-09	hypothetical protein KK1_003303	-	-	-
XLOC_017933	One Step (Up)	9.08734e-09	FAF- chloroplastic	-	-	-
XLOC_048468	One Step (Up)	9.15405e-09	Laccase-15	lignin catabolic process;oxidation-reduction process	apoplast	copper ion binding;oxidoreductase activity, oxidizing metal ions;hydroquinone:oxygen oxidoreductase activity
XLOC_024147	One Step (Up)	9.1944e-09	Retrovirus-related Pol poly from transposon TNT 1-94	-	-	binding
XLOC_046875	One Step (Up)	9.20195e-09	leucine-rich repeat receptor kinase At2g19210 isoform X2	protein phosphorylation	integral component of membrane	protein serine/threonine kinase activity;ATP binding
XLOC_048677	One Step (Up)	9.24921e-09	DUF247 domain	-	-	-
XLOC_026272	One Step (Up)	9.25483e-09	serine threonine- kinase partial	protein phosphorylation;defense response;recognition of pollen	plasma membrane;plasmodesma;integral component of membrane	protein serine/threonine kinase activity;ATP binding
XLOC_039122	One Step (Up)	9.29585e-09	multidrug resistance ABC transporter family	metabolic process;transmembrane transport	integral component of membrane	ATP binding;ATPase activity, coupled to transmembrane movement of substances
XLOC_031428	One Step (Up)	9.30653e-09	---NA---	-	-	-
XLOC_036181	One Step (Up)	9.37634e-09	---NA---	-	-	-
XLOC_032408	One Step (Up)	9.45407e-09	UDP-glycosyltransferase 87A1-like	flavonoid biosynthetic process;flavonoid glucuronidation	intracellular membrane-bounded organelle	quercetin 3-O-glucosyltransferase activity;quercetin 7-O-glucosyltransferase activity
XLOC_025000	One Step (Up)	9.68964e-09	---NA---	-	-	-
XLOC_026343	One Step (Up)	9.77528e-09	Retrovirus-related Pol poly from transposon TNT 1-94	-	-	-
XLOC_014234	One Step (Up)	9.84382e-09	phosphatase 2C partial	-	-	-
XLOC_007472	One Step (Up)	9.84551e-09	(+)-delta-cadinene synthase isozyme C2	-	-	-
XLOC_041378	One Step (Up)	1e-08	---NA---	-	-	-
XLOC_046838	One Step (Up)	1e-08	---NA---	-	-	-
XLOC_026134	One Step (Up)	1.0121e-08	---NA---	-	-	-
XLOC_025548	One Step (Up)	1.01526e-08	Xenotropic and polytropic retrovirus receptor 1 isogeny	-	-	-
XLOC_010442	One Step (Up)	1.02414e-08	hypothetical protein KK1_028161	-	-	-
XLOC_013637	One Step (Up)	1.02788e-08	hypothetical protein KK1_040359	-	integral component of membrane	-
XLOC_026213	One Step (Up)	1.03283e-08	IDA-LIKE 1	-	-	-
XLOC_040843	One Step (Up)	1.05039e-08	hypothetical protein KK1_020451	-	membrane	-
XLOC_010956	One Step (Up)	1.1e-08	Retrotransposable element Tf2	-	-	-
XLOC_006108	One Step (Up)	1.1e-08	TMV resistance N	defense response;signal transduction	-	ADP binding
XLOC_017089	One Step (Up)	1.10551e-08	---NA---	-	-	-
XLOC_009977	One Step (Up)	1.14325e-08	Retrotransposable element Tf2	-	-	-
XLOC_049022	One Step (Up)	1.14751e-08	---NA---	-	-	-
XLOC_049149	One Step (Up)	1.16139e-08	kDa heat shock mitochondrial	-	-	-
XLOC_004615	One Step (Up)	1.17859e-08	Retrovirus-related Pol poly from transposon TNT 1-94	-	-	-
XLOC_018919	One Step (Up)	1.19203e-08	---NA---	-	-	-
XLOC_014293	One Step (Up)	1.19316e-08	hypothetical protein KK1_040454	-	-	-
XLOC_039216	One Step (Up)	1.2e-08	ATP-dependent DNA helicase PIF1	telomere maintenance;DNA repair;DNA duplex unwinding	-	DNA helicase activity;ATP binding
XLOC_027410	One Step (Up)	1.2e-08	---NA---	-	-	-
XLOC_053743	One Step (Up)	1.2e-08	---NA---	-	-	-
XLOC_012449	One Step (Up)	1.2e-08	hypothetical protein KK1_028481, partial	-	-	-
XLOC_047831	One Step (Up)	1.20533e-08	Naringenin,2-oxoglutarate 3- partial	oxidation-reduction process	-	iron ion binding;dioxygenase activity
XLOC_043889	One Step (Up)	1.21085e-08	Auxin-induced 5NG4	transmembrane transport	plasma membrane;integral component of membrane	transmembrane transporter activity
XLOC_035684	One Step (Up)	1.21255e-08	DNA-damage-repair toleration DRT100-like	-	-	-
XLOC_009065	One Step (Up)	1.21795e-08	Receptor kinase FERONIA	protein phosphorylation	integral component of membrane	protein serine/threonine kinase activity;ATP binding
XLOC_007605	One Step (Up)	1.21864e-08	cytochrome P450 monooxygenase	-	-	monooxygenase activity
XLOC_030025	One Step (Up)	1.22773e-08	late embryogenesis abundant D-34-like isoform X2	-	-	-
XLOC_024169	One Step (Up)	1.22964e-08	ribonuclease H At1g65750 family	-	-	-
XLOC_050172	One Step (Up)	1.23603e-08	serine threonine- kinase receptor	protein phosphorylation;defense response;recognition of pollen	plasma membrane;plasmodesma;integral component of membrane	protein serine/threonine kinase activity;ATP binding;carbohydrate binding
XLOC_003539	One Step (Up)	1.25449e-08	unknown	-	-	-
XLOC_010645	One Step (Up)	1.30631e-08	---NA---	-	-	-
XLOC_038701	One Step (Up)	1.31011e-08	pectinesterase pectinesterase inhibitor 6	cell wall modification;negative regulation of catalytic activity;pectin catabolic process	extracellular region;cell wall	pectinesterase activity;aspartyl esterase activity;pectinesterase inhibitor activity
XLOC_015891	One Step (Up)	1.32862e-08	PREDICTED: uncharacterized protein LOC100809278	-	-	-
XLOC_024236	One Step (Up)	1.34218e-08	Isoflavone 2 -hydroxylase	oxidation-reduction process	-	monooxygenase activity;iron ion binding;oxidoreductase activity, acting on paired donors, with incorporation or reduction of molecular oxygen;heme binding
XLOC_012639	One Step (Up)	1.35558e-08	transcription factor bHLH117	metabolic process	-	hydrolase activity;protein dimerization activity
XLOC_039629	One Step (Up)	1.37019e-08	---NA---	-	-	-
XLOC_053807	One Step (Up)	1.37273e-08	---NA---	-	-	-
XLOC_013094	One Step (Up)	1.37286e-08	---NA---	-	-	-
XLOC_048699	One Step (Up)	1.38785e-08	hypothetical protein PHAVU_005G002800g	-	integral component of membrane	-
XLOC_020620	One Step (Up)	1.38912e-08	Aspartic ase nepenthesin-2	proteolysis	-	aspartic-type endopeptidase activity;transferase activity
XLOC_026515	One Step (Up)	1.4e-08	Transposon Ty3-G Gag-Pol poly	-	-	-
XLOC_049047	One Step (Up)	1.4e-08	Retrovirus-related Pol poly from transposon 412 family	-	-	-
XLOC_003347	One Step (Up)	1.40779e-08	hypothetical protein KK1_041269	-	-	-
XLOC_006723	One Step (Up)	1.40798e-08	Non-specific lipid-transfer At2g13820 family	lipid transport	-	lipid binding
XLOC_051945	One Step (Up)	1.42433e-08	ribonuclease H At1g65750 family	-	-	-
XLOC_053271	One Step (Up)	1.42478e-08	---NA---	-	-	-
XLOC_008586	One Step (Up)	1.43216e-08	Subtilisin-like protease	proteolysis	-	serine-type endopeptidase activity
XLOC_018120	One Step (Up)	1.45084e-08	hypothetical protein KK1_027409, partial	-	-	-
XLOC_016022	One Step (Up)	1.45379e-08	---NA---	-	-	-
XLOC_021270	One Step (Up)	1.45568e-08	hypothetical protein KK1_005890	-	-	-
XLOC_026995	One Step (Up)	1.4578e-08	---NA---	-	-	-
XLOC_015725	One Step (Up)	1.46337e-08	hypothetical protein PHAVU_005G069900g	-	-	-
XLOC_009019	One Step (Up)	1.48892e-08	hypothetical protein KK1_050530	-	-	-
XLOC_046899	One Step (Up)	1.5e-08	LRR receptor-like serine threonine- kinase At1g51880 partial	protein phosphorylation	integral component of membrane	protein serine/threonine kinase activity;ATP binding
XLOC_022353	One Step (Up)	1.5e-08	U-box domain-containing 54	response to stress	-	-
XLOC_008827	One Step (Up)	1.5e-08	WRKY transcription factor partial	-	-	-
XLOC_035863	One Step (Up)	1.51239e-08	---NA---	-	-	-
XLOC_052267	One Step (Up)	1.52813e-08	WVD2-like 5 isoform X2	-	-	-
XLOC_032510	One Step (Up)	1.54343e-08	Polygalacturonase inhibitor	-	-	-
XLOC_044489	One Step (Up)	1.552e-08	hypothetical protein KK1_011415	-	integral component of membrane	-
XLOC_011947	One Step (Up)	1.5604e-08	Retrovirus-related Pol poly from transposon TNT 1- partial	-	-	-
XLOC_009457	One Step (Up)	1.56219e-08	---NA---	-	-	-
XLOC_006958	One Step (Up)	1.58415e-08	WUSCHEL-related homeobox 3	-	nucleus	DNA binding
XLOC_004095	One Step (Up)	1.58648e-08	Auxin-induced 6B	response to auxin	-	-
XLOC_050986	One Step (Up)	1.58741e-08	probable 1-deoxy-D-xylulose-5-phosphate synthase chloroplastic	terpenoid biosynthetic process	-	1-deoxy-D-xylulose-5-phosphate synthase activity
XLOC_039162	One Step (Up)	1.6e-08	Poly(A) polymerase	RNA 3'-end processing;RNA polyadenylation	nucleus;integral component of membrane	RNA binding;polynucleotide adenylyltransferase activity
XLOC_007779	One Step (Up)	1.6e-08	---NA---	-	-	-
XLOC_050647	One Step (Up)	1.61299e-08	Histidine-containing phosphotransfer 6	phosphorelay signal transduction system;cytokinin-activated signaling pathway;phosphorylation	nucleus;cytoplasm	histidine phosphotransfer kinase activity;protein histidine kinase binding
XLOC_017022	One Step (Up)	1.61941e-08	glycerol-3-phosphate transporter 4	anion transport;transmembrane transport	integral component of membrane	transmembrane transporter activity
XLOC_005479	One Step (Up)	1.61957e-08	Transposon Ty3-G Gag-Pol partial	-	-	-
XLOC_036163	One Step (Up)	1.62973e-08	---NA---	-	-	-
XLOC_053785	One Step (Up)	1.64274e-08	---NA---	-	-	-
XLOC_026153	One Step (Up)	1.67498e-08	Retrovirus-related Pol poly from transposon TNT 1-94	-	-	-
XLOC_021072	One Step (Up)	1.6833e-08	receptor kinase At1g72540	protein phosphorylation	-	protein serine/threonine kinase activity;ATP binding
XLOC_002242	One Step (Up)	1.68351e-08	Receptor kinase ANXUR2	protein phosphorylation	-	protein kinase activity;ATP binding
XLOC_025900	One Step (Up)	1.69105e-08	---NA---	-	-	-
XLOC_045889	One Step (Up)	1.7e-08	leucine-rich repeat receptor-like serine threonine- kinase At1g17230	protein phosphorylation	integral component of membrane	protein kinase activity;ATP binding
XLOC_013554	One Step (Up)	1.7e-08	Axial regulator YABBY 5	multicellular organism development	-	-
XLOC_034879	One Step (Up)	1.7e-08	cytochrome P450 71A1-like	oxidation-reduction process	integral component of membrane	monooxygenase activity;iron ion binding;oxidoreductase activity, acting on paired donors, with incorporation or reduction of molecular oxygen;heme binding
XLOC_036233	One Step (Up)	1.71645e-08	---NA---	-	-	-
XLOC_040492	One Step (Up)	1.71704e-08	UDP-rhamnose:rhamnosyltransferase 1	flavonoid metabolic process	-	UDP-glucosyltransferase activity
XLOC_033309	One Step (Up)	1.72505e-08	calcium-binding CML38-like	-	-	calcium ion binding
XLOC_028135	One Step (Up)	1.72594e-08	---NA---	-	-	-
XLOC_002857	One Step (Up)	1.74462e-08	---NA---	-	-	-
XLOC_053733	One Step (Up)	1.745e-08	---NA---	-	-	-
XLOC_037334	One Step (Up)	1.75294e-08	LINE-1 reverse transcriptase isogeny	-	-	-
XLOC_053799	One Step (Up)	1.75811e-08	---NA---	-	-	-
XLOC_019393	One Step (Up)	1.77086e-08	hypothetical protein KK1_023271	-	-	-
XLOC_012227	One Step (Up)	1.78127e-08	---NA---	-	-	-
XLOC_001238	One Step (Up)	1.78464e-08	UHRF1-binding 1	-	-	-
XLOC_007625	One Step (Up)	1.8e-08	(+)-delta-cadinene synthase isozyme C2	metabolic process	-	magnesium ion binding;casbene synthase activity
XLOC_030257	One Step (Up)	1.80737e-08	---NA---	-	-	-
XLOC_017336	One Step (Up)	1.82122e-08	Myb family transcription factor At1g14600	transcription, DNA-templated;regulation of transcription, DNA-templated	nucleus	DNA binding
XLOC_044409	One Step (Up)	1.82159e-08	hypothetical protein KK1_012833	-	-	-
XLOC_022800	One Step (Up)	1.83701e-08	hsp20 alpha crystallin family	-	-	-
XLOC_022366	One Step (Up)	1.85169e-08	hypothetical protein KK1_026059	-	integral component of membrane	-
XLOC_006158	One Step (Up)	1.85706e-08	GPR107 family	-	membrane	-
XLOC_011860	One Step (Up)	1.8592e-08	---NA---	-	-	-
XLOC_046813	One Step (Up)	1.88206e-08	---NA---	-	-	-
XLOC_053606	One Step (Up)	1.88446e-08	---NA---	-	-	-
XLOC_040295	One Step (Up)	1.9e-08	MLP 43	defense response;response to biotic stimulus	-	-
XLOC_027524	One Step (Up)	1.91402e-08	hypothetical protein KK1_036245	-	-	-
XLOC_024424	One Step (Up)	1.91707e-08	ribonuclease H At1g65750 family	-	-	-
XLOC_043527	One Step (Up)	1.91946e-08	Metalloendo ase 1	proteolysis	extracellular matrix	metalloendopeptidase activity;zinc ion binding
XLOC_051153	One Step (Up)	1.92255e-08	hypothetical protein KK1_004040	-	-	-
XLOC_019317	One Step (Up)	1.94286e-08	---NA---	-	-	-
XLOC_047850	One Step (Up)	1.97692e-08	---NA---	-	-	-
XLOC_016911	One Step (Up)	2.01845e-08	transcription factor bHLH18-like isoform X2	-	-	protein dimerization activity
XLOC_025424	One Step (Up)	2.02305e-08	Aristolochene synthase	metabolic process	-	magnesium ion binding;casbene synthase activity
XLOC_053692	One Step (Up)	2.02698e-08	---NA---	-	-	-
XLOC_027641	One Step (Up)	2.03953e-08	NAC domain-containing 74	transcription, DNA-templated;regulation of transcription, DNA-templated	nucleus;integral component of membrane	DNA binding
XLOC_035658	One Step (Up)	2.04261e-08	Xylem serine ase 1	proteolysis	cell wall	serine-type endopeptidase activity
XLOC_031377	One Step (Up)	2.05247e-08	Disease resistance	defense response	-	ADP binding
XLOC_007847	One Step (Up)	2.06214e-08	---NA---	-	-	-
XLOC_029596	One Step (Up)	2.06787e-08	Retrovirus-related Pol poly from transposon TNT 1-94	-	-	-
XLOC_032198	One Step (Up)	2.11332e-08	SNF1-related kinase regulatory subunit gamma 1	phosphorylation	-	kinase activity
XLOC_002570	One Step (Up)	2.12031e-08	EF hand calcium-binding family	-	-	calcium ion binding
XLOC_016044	One Step (Up)	2.19479e-08	ribonuclease H At1g65750 partial	-	-	-
XLOC_043919	One Step (Up)	2.22276e-08	cytochrome P450 71D11-like	secondary metabolite biosynthetic process;oxidation-reduction process	integral component of membrane	iron ion binding;oxidoreductase activity, acting on paired donors, with incorporation or reduction of molecular oxygen, NAD(P)H as one donor, and incorporation of one atom of oxygen;heme binding
XLOC_049021	One Step (Up)	2.28348e-08	---NA---	-	-	-
XLOC_006201	One Step (Up)	2.37829e-08	hypothetical protein glysoja_042628	translation;ribosome biogenesis	integral component of membrane;cytosolic large ribosomal subunit	RNA binding;structural constituent of ribosome
XLOC_038627	One Step (Up)	2.45554e-08	---NA---	-	-	-
XLOC_007545	One Step (Up)	0.0150805	---NA---	-	-	-
XLOC_051561	One Step (Up)	0.0405926	peptide transporter At1g52190 family	transport	integral component of membrane	transporter activity
XLOC_016557	One Step (Down)	5.94879e-09	Transcription factor MYB39	-	-	-
XLOC_005408	One Step (Down)	6e-09	GDSL esterase lipase At5g33370 family	9,9'-di-cis-zeta-carotene desaturation to 7,9,7',9'-tetra-cis-lycopene;oxidation-reduction process	-	hydrolase activity, acting on ester bonds;9,9'-dicis-carotene:quinone oxidoreductase activity;7,9,9'-tricis-neurosporene:quinone oxidoreductase activity
XLOC_040811	One Step (Down)	6e-09	---NA---	-	-	-
XLOC_042318	One Step (Down)	6.06342e-09	L-type lectin-domain containing receptor kinase -like	peptidyl-tyrosine phosphorylation	integral component of membrane	protein serine/threonine kinase activity;transmembrane receptor protein tyrosine kinase activity;ATP binding;carbohydrate binding
XLOC_042192	One Step (Down)	6.07744e-09	NAD(P)H dehydrogenase (quinone) FQR1-like	negative regulation of transcription, DNA-templated;oxidation-reduction process	-	FMN binding;oxidoreductase activity
XLOC_040816	One Step (Down)	6.10654e-09	Peroxidase 4	response to oxidative stress;hydrogen peroxide catabolic process;oxidation-reduction process;cellular oxidant detoxification	extracellular region	peroxidase activity;heme binding;metal ion binding
XLOC_049270	One Step (Down)	6.11027e-09	dehydration-responsive element-binding 3	transcription, DNA-templated;regulation of transcription, DNA-templated	nucleus	DNA binding;transcription factor activity, sequence-specific DNA binding
XLOC_001171	One Step (Down)	6.14524e-09	sesquiterpene synthase	-	-	lyase activity;metal ion binding
XLOC_025120	One Step (Down)	6.18958e-09	---NA---	-	-	-
XLOC_031934	One Step (Down)	6.25728e-09	CRIB domain-containing RIC6-like	-	-	-
XLOC_034477	One Step (Down)	6.26374e-09	hypothetical protein KK1_011065	-	-	-
XLOC_005413	One Step (Down)	6.26786e-09	GDSL esterase lipase At5g33370 family	9,9'-di-cis-zeta-carotene desaturation to 7,9,7',9'-tetra-cis-lycopene;oxidation-reduction process	-	hydrolase activity, acting on ester bonds;9,9'-dicis-carotene:quinone oxidoreductase activity;7,9,9'-tricis-neurosporene:quinone oxidoreductase activity
XLOC_001491	One Step (Down)	6.33677e-09	---NA---	-	-	-
XLOC_028159	One Step (Down)	6.33677e-09	---NA---	-	-	-
XLOC_010688	One Step (Down)	6.36653e-09	hypothetical protein KK1_030750	-	-	-
XLOC_011413	One Step (Down)	6.39389e-09	isogeny subfamily B member 6-B	-	-	-
XLOC_038623	One Step (Down)	6.42028e-09	hypothetical protein KK1_015861	glucosylceramide biosynthetic process	integral component of membrane	ceramide glucosyltransferase activity
XLOC_031625	One Step (Down)	6.43641e-09	probable methyltransferase At1g27930 isoform X1	-	membrane	-
XLOC_025945	One Step (Down)	6.44594e-09	Eugenol synthase 1	oxidation-reduction process	-	oxidoreductase activity
XLOC_017865	One Step (Down)	6.45899e-09	kinase family isoform X1	MAPK cascade;activation of MAPKK activity;peptidyl-tyrosine phosphorylation	intracellular;integral component of membrane	MAP kinase kinase kinase activity;transmembrane receptor protein tyrosine kinase activity;ATP binding
XLOC_046526	One Step (Down)	6.46766e-09	RADIALIS-like 1	-	nucleus	DNA binding
XLOC_017899	One Step (Down)	6.47004e-09	MYB HD-like transcription partial	-	-	DNA binding
XLOC_005143	One Step (Down)	6.53376e-09	Auxin-induced 6B	response to auxin	-	-
XLOC_025356	One Step (Down)	6.57015e-09	Isoprene chloroplastic	metabolic process	-	magnesium ion binding;isoprene synthase activity
XLOC_008172	One Step (Down)	6.60082e-09	GDSL esterase lipase At5g33370 family	9,9'-di-cis-zeta-carotene desaturation to 7,9,7',9'-tetra-cis-lycopene;oxidation-reduction process	-	9,9'-dicis-carotene:quinone oxidoreductase activity;7,9,9'-tricis-neurosporene:quinone oxidoreductase activity
XLOC_042335	One Step (Down)	6.69942e-09	Purple acid phosphatase 3	dephosphorylation	-	acid phosphatase activity
XLOC_003863	One Step (Down)	6.79067e-09	pectate lyase 3	pectin catabolic process	integral component of membrane	pectate lyase activity;metal ion binding
XLOC_040023	One Step (Down)	6.83979e-09	RALF-like 19	calcium-mediated signaling	intracellular;plasmodesma	signal transducer activity
XLOC_006265	One Step (Down)	6.86954e-09	hypothetical protein KK1_015989	-	-	-
XLOC_017613	One Step (Down)	6.87348e-09	---NA---	-	-	-
XLOC_008417	One Step (Down)	7e-09	NAC domain-containing 69	-	-	-
XLOC_031806	One Step (Down)	7e-09	hypothetical protein KK1_007095	-	-	-
XLOC_016615	One Step (Down)	7e-09	transmembrane protein, putative	-	integral component of membrane	-
XLOC_014206	One Step (Down)	7.10736e-09	hypothetical protein KK1_036045	-	-	-
XLOC_033199	One Step (Down)	7.16994e-09	PREDICTED: uncharacterized protein LOC108331423	-	-	-
XLOC_046729	One Step (Down)	7.18968e-09	---NA---	-	-	-
XLOC_046839	One Step (Down)	7.2849e-09	---NA---	-	-	-
XLOC_005268	One Step (Down)	7.37889e-09	G-type lectin S-receptor-like serine threonine- kinase	defense response;peptidyl-tyrosine phosphorylation;recognition of pollen	plasma membrane;plasmodesma;integral component of membrane	protein serine/threonine kinase activity;transmembrane receptor protein tyrosine kinase activity;ATP binding;carbohydrate binding
XLOC_005231	One Step (Down)	7.40473e-09	hypothetical protein KK1_039165	-	-	-
XLOC_034747	One Step (Down)	7.47174e-09	RING-H2 zinc finger RHA4a	metabolic process	integral component of membrane	zinc ion binding;hydrolase activity;ligase activity
XLOC_051379	One Step (Down)	7.53082e-09	Copia partial	-	-	-
XLOC_045496	One Step (Down)	7.58286e-09	---NA---	-	-	-
XLOC_045724	One Step (Down)	7.59343e-09	Lysine histidine transporter-like 8	-	-	-
XLOC_033819	One Step (Down)	7.59486e-09	hypothetical protein KK1_009747, partial	-	integral component of membrane	-
XLOC_028197	One Step (Down)	7.81514e-09	Enzymatic partial	-	-	-
XLOC_003904	One Step (Down)	7.9279e-09	WUSCHEL-related homeobox 4	-	nucleus	DNA binding
XLOC_049283	One Step (Down)	8e-09	IQ-DOMAIN 31	-	-	-
XLOC_003149	One Step (Down)	8e-09	PREDICTED: uncharacterized protein LOC100795502	-	-	-
XLOC_043365	One Step (Down)	8.16395e-09	hypothetical protein KK1_013173	-	-	-
XLOC_041408	One Step (Down)	8.20634e-09	hypothetical protein KK1_022800, partial	-	-	-
XLOC_001480	One Step (Down)	8.22459e-09	Nod factor-binding lectin-nucleotide phosphohydrolase	metabolic process;nodulation	plasma membrane	nucleoside-diphosphatase activity;carbohydrate binding;CTPase activity
XLOC_011373	One Step (Down)	8.25092e-09	---NA---	-	-	-
XLOC_048103	One Step (Down)	8.38975e-09	Zinc finger CONSTANS-LIKE 3	response to light stimulus;regulation of flower development;RNA phosphodiester bond hydrolysis, endonucleolytic	nucleus	ribonuclease P activity
XLOC_048941	One Step (Down)	8.38975e-09	zinc C3HC4 type (RING finger)	-	-	metal ion binding
XLOC_042235	One Step (Down)	8.5849e-09	Pectinesterase PPME1	cell wall modification;pectin catabolic process	cell wall	pectinesterase activity;aspartyl esterase activity
XLOC_034985	One Step (Down)	8.65953e-09	truncated transcription factor CAULIFLOWER A-like	transcription, DNA-templated;regulation of transcription, DNA-templated	nucleus	DNA binding;transcription factor activity, sequence-specific DNA binding;protein dimerization activity
XLOC_024261	One Step (Down)	8.67095e-09	ribonuclease H At1g65750 family	-	-	-
XLOC_008933	One Step (Down)	8.70697e-09	pentatricopeptide repeat-containing chloroplastic mitochondrial	-	-	zinc ion binding
XLOC_043134	One Step (Down)	8.73717e-09	Ankyrin repeat-containing At3g12360 family	-	membrane	-
XLOC_018189	One Step (Down)	8.75887e-09	probable mediator of RNA polymerase II transcription subunit 37c	-	-	ATP binding
XLOC_014130	One Step (Down)	8.77846e-09	UPF0481 At3g02645 family	-	-	-
XLOC_000855	One Step (Down)	8.93851e-09	Reticuline oxidase	oxidation-reduction process	-	oxidoreductase activity, acting on CH-OH group of donors;flavin adenine dinucleotide binding
XLOC_047000	One Step (Down)	9e-09	hypothetical protein KK1_013994	metal ion transport;cellular transition metal ion homeostasis	cytoplasm	transition metal ion binding
XLOC_004130	One Step (Down)	9.06364e-09	hypothetical protein KK1_029099	-	-	-
XLOC_051373	One Step (Down)	9.09162e-09	basic 7S globulin 2	proteolysis;protein catabolic process	-	aspartic-type endopeptidase activity
XLOC_031672	One Step (Down)	9.20663e-09	FANTASTIC FOUR 2-like	-	-	-
XLOC_007566	One Step (Down)	9.34532e-09	---NA---	-	-	-
XLOC_027107	One Step (Down)	9.35224e-09	ethylene-responsive transcription factor ESR2-like	-	-	-
XLOC_037229	One Step (Down)	9.35855e-09	hypothetical protein GLYMA_11G195700	-	-	-
XLOC_031708	One Step (Down)	9.36355e-09	pectinesterase pectinesterase inhibitor 40	cell wall modification;negative regulation of catalytic activity;pectin catabolic process	cell wall	pectinesterase activity;aspartyl esterase activity;pectinesterase inhibitor activity
XLOC_022789	One Step (Down)	9.62291e-09	---NA---	-	-	-
XLOC_014516	One Step (Down)	9.67077e-09	NADH-ubiquinone reductase complex 1 MLRQ subunit	-	integral component of membrane	-
XLOC_049857	One Step (Down)	9.80737e-09	14 kDa proline-rich	-	-	-
XLOC_010313	One Step (Down)	9.83349e-09	wound-induced 1-like	-	-	-
XLOC_007511	One Step (Down)	9.87654e-09	---NA---	-	-	-
XLOC_037827	One Step (Down)	9.88006e-09	Retrovirus-related Pol poly from transposon TNT 1-94	-	-	-
XLOC_028992	One Step (Down)	1.01726e-08	hypothetical protein KK1_005145	-	-	-
XLOC_044938	One Step (Down)	1.01745e-08	Germin 9-3	-	-	-
XLOC_028478	One Step (Down)	1.03089e-08	hypothetical protein KK1_034915	-	-	-
XLOC_051835	One Step (Down)	1.03471e-08	MYB transcription factor MYB92	-	-	DNA binding
XLOC_014848	One Step (Down)	1.03507e-08	glucan endo-1,3-beta-glucosidase 4-like	carbohydrate metabolic process;peptidyl-histidine phosphorylation	anchored component of plasma membrane	hydrolase activity, hydrolyzing O-glycosyl compounds;protein histidine kinase activity;polysaccharide binding
XLOC_044844	One Step (Down)	1.04688e-08	hypothetical protein PHAVU_002G076100g	-	-	-
XLOC_044428	One Step (Down)	1.04987e-08	disease resistance- dirigent domain	phenylpropanoid biosynthetic process;regulation of catalytic activity	-	guiding stereospecific synthesis activity
XLOC_053327	One Step (Down)	1.05596e-08	pectinesterase pectinesterase inhibitor 13	cell wall modification;negative regulation of catalytic activity;pectin catabolic process	cell wall	pectinesterase activity;aspartyl esterase activity;pectinesterase inhibitor activity
XLOC_003352	One Step (Down)	1.06307e-08	Polygalacturonase	carbohydrate metabolic process;cell wall organization	extracellular region	polygalacturonase activity;galacturan 1,4-alpha-galacturonidase activity
XLOC_035439	One Step (Down)	1.06565e-08	hypothetical protein KK1_009897	-	-	-
XLOC_017369	One Step (Down)	1.06574e-08	Choline ethanolamine kinase	CDP-choline pathway;phosphorylation	-	choline kinase activity
XLOC_022866	One Step (Down)	1.07192e-08	auxin-induced 10A5-like	response to auxin	-	-
XLOC_007532	One Step (Down)	1.07415e-08	(+)-delta-cadinene synthase isozyme C2	metabolic process	-	magnesium ion binding;casbene synthase activity
XLOC_034885	One Step (Down)	1.07687e-08	UDP-glycosyltransferase 83A1-like	flavonoid biosynthetic process;flavonoid glucuronidation	intracellular membrane-bounded organelle	quercetin 3-O-glucosyltransferase activity;quercetin 7-O-glucosyltransferase activity
XLOC_031568	One Step (Down)	1.07769e-08	ABC transporter G family member 40	metabolic process;transmembrane transport	plasma membrane;integral component of membrane	ATP binding;ATPase activity, coupled to transmembrane movement of substances
XLOC_021977	One Step (Down)	1.08722e-08	Transposon Ty3-I Gag-Pol poly	-	-	-
XLOC_037369	One Step (Down)	1.1e-08	hypothetical protein PHAVU_011G112900g	-	integral component of membrane	-
XLOC_021665	One Step (Down)	1.1e-08	cation calcium exchanger 1-like	transmembrane transport	integral component of membrane	-
XLOC_026441	One Step (Down)	1.1058e-08	MID1-COMPLEMENTING ACTIVITY 1-like	-	-	-
XLOC_051608	One Step (Down)	1.10644e-08	Rho guanine nucleotide exchange factor 8	positive regulation of GTPase activity	-	Rho guanyl-nucleotide exchange factor activity
XLOC_007842	One Step (Down)	1.1091e-08	---NA---	-	-	-
XLOC_034314	One Step (Down)	1.10917e-08	hypothetical protein PHAVU_007G165800g	cell redox homeostasis;oxidation-reduction process	cell	electron carrier activity;protein disulfide oxidoreductase activity
XLOC_013676	One Step (Down)	1.11704e-08	Anthocyanin 5-aromatic acyltransferase	metabolic process	-	shikimate O-hydroxycinnamoyltransferase activity
XLOC_000103	One Step (Down)	1.12156e-08	Indole-3-acetic acid-induced ARG7	response to auxin	-	-
XLOC_005312	One Step (Down)	1.1282e-08	hypothetical protein KK1_026374	-	-	-
XLOC_033501	One Step (Down)	1.12974e-08	hypothetical protein KK1_009162	-	-	-
XLOC_011046	One Step (Down)	1.13008e-08	auxin efflux carrier component 8	auxin-activated signaling pathway;auxin polar transport;auxin homeostasis;auxin efflux;transmembrane transport	endoplasmic reticulum;plasma membrane;integral component of membrane	auxin efflux transmembrane transporter activity
XLOC_006698	One Step (Down)	1.1302e-08	TPA_inf: dof	regulation of transcription, DNA-templated	-	DNA binding
XLOC_032414	One Step (Down)	1.1312e-08	---NA---	-	-	-
XLOC_029617	One Step (Down)	1.14012e-08	Anthranilate N-benzoyltransferase 3	metabolic process	chloroplast	transferase activity, transferring acyl groups other than amino-acyl groups
XLOC_023190	One Step (Down)	1.14034e-08	---NA---	-	-	-
XLOC_026464	One Step (Down)	1.14283e-08	TRANSPARENT TESTA 12	drug transmembrane transport	integral component of membrane	drug transmembrane transporter activity;antiporter activity
XLOC_032423	One Step (Down)	1.1442e-08	hypothetical protein glysoja_004240	-	integral component of membrane	-
XLOC_020097	One Step (Down)	1.14607e-08	Piriformospora indica-insensitive 2	metabolic process	integral component of membrane	transferase activity
XLOC_037159	One Step (Down)	1.15198e-08	flavone synthase II	secondary metabolite biosynthetic process;flavone biosynthetic process;oxidation-reduction process	integral component of membrane	iron ion binding;oxidoreductase activity, acting on paired donors, with incorporation or reduction of molecular oxygen, NAD(P)H as one donor, and incorporation of one atom of oxygen;heme binding;flavone synthase activity
XLOC_040457	One Step (Down)	1.15323e-08	hypothetical protein KK1_021365, partial	-	-	-
XLOC_005035	One Step (Down)	1.15359e-08	BnaC09g40180D	oxidation-reduction process	integral component of membrane	cytochrome-b5 reductase activity, acting on NAD(P)H
XLOC_047061	One Step (Down)	1.15583e-08	hypothetical protein VIGAN_01044400	-	-	-
XLOC_009516	One Step (Down)	1.16101e-08	Histidine-containing phosphotransfer 1	phosphorelay signal transduction system;cytokinin-activated signaling pathway;phosphorylation;oxidation-reduction process	nucleosome;nucleus;cytoplasm	DNA binding;histidine phosphotransfer kinase activity;2-alkenal reductase [NAD(P)] activity;protein histidine kinase binding;protein heterodimerization activity
XLOC_040548	One Step (Down)	1.16359e-08	L-ascorbate oxidase homolog	oxidation-reduction process	-	copper ion binding;oxidoreductase activity
XLOC_051331	One Step (Down)	1.1638e-08	hypothetical protein KK1_004415	-	-	-
XLOC_021664	One Step (Down)	1.16455e-08	probable 3-hydroxyisobutyryl- hydrolase 3	metabolic process	-	hydro-lyase activity
XLOC_039439	One Step (Down)	1.17095e-08	hypothetical protein KK1_017619	-	-	-
XLOC_021720	One Step (Down)	1.18673e-08	CO(2)-response secreted protease-like	proteolysis	-	serine-type endopeptidase activity
XLOC_046509	One Step (Down)	1.2e-08	pollen-specific leucine-rich repeat extensin 4	RNA biosynthetic process	-	DNA-directed RNA polymerase activity
XLOC_007597	One Step (Down)	1.21022e-08	---NA---	-	-	-
XLOC_020157	One Step (Down)	1.21465e-08	ATPase plasma membrane-type	ATP biosynthetic process;regulation of intracellular pH;hydrogen ion transmembrane transport	integral component of plasma membrane;intracellular membrane-bounded organelle	ATP binding;hydrogen-exporting ATPase activity, phosphorylative mechanism;metal ion binding
XLOC_053306	One Step (Down)	1.21893e-08	Germin subfamily 2 member 4	-	extracellular region	manganese ion binding;nutrient reservoir activity
XLOC_005866	One Step (Down)	1.2204e-08	NAC domain-containing 73-like	transcription, DNA-templated;regulation of transcription, DNA-templated	nucleus	DNA binding
XLOC_046337	One Step (Down)	1.22987e-08	Retrovirus-related Pol poly from transposon TNT 1-94	-	-	-
XLOC_045338	One Step (Down)	1.23984e-08	hypothetical protein KK1_018635	-	-	-
XLOC_045887	One Step (Down)	1.24064e-08	serine threonine- kinase WAG1-like	protein phosphorylation;intracellular signal transduction	nucleus;cytoplasm;plasma membrane	protein serine/threonine kinase activity;ATP binding
XLOC_032539	One Step (Down)	1.24669e-08	SHOOT GRAVITROPISM 5-like	-	-	nucleic acid binding;metal ion binding
XLOC_046224	One Step (Down)	1.24883e-08	Transcription factor MYB39	-	-	-
XLOC_012802	One Step (Down)	1.25964e-08	PREDICTED: uncharacterized protein LOC106755166	signal transduction	integral component of membrane	-
XLOC_015304	One Step (Down)	1.26058e-08	Chalcone synthase	biosynthetic process	-	transferase activity, transferring acyl groups other than amino-acyl groups
XLOC_014906	One Step (Down)	1.26252e-08	---NA---	-	-	-
XLOC_003570	One Step (Down)	1.26324e-08	---NA---	-	-	-
XLOC_020888	One Step (Down)	1.26517e-08	hypothetical protein KK1_044457	-	-	-
XLOC_025334	One Step (Down)	1.2679e-08	Myb-related Myb4	-	-	-
XLOC_040311	One Step (Down)	1.26987e-08	Glutelin type-A 2	-	-	nutrient reservoir activity
XLOC_000657	One Step (Down)	1.27473e-08	---NA---	-	-	-
XLOC_011455	One Step (Down)	1.28485e-08	invertase inhibitor	negative regulation of catalytic activity	cell periphery	pectinesterase activity;pectinesterase inhibitor activity
XLOC_031834	One Step (Down)	1.28637e-08	hypothetical protein KK1_007164	-	-	-
XLOC_051368	One Step (Down)	1.2903e-08	glucose-1-phosphate adenylyltransferase large subunit chloroplastic amyloplastic	glycogen biosynthetic process;starch biosynthetic process	chloroplast	ATP binding;glucose-1-phosphate adenylyltransferase activity
XLOC_007065	One Step (Down)	1.29302e-08	basic leucine zipper 43-like	regulation of transcription, DNA-templated	-	transcription factor activity, sequence-specific DNA binding;sequence-specific DNA binding
XLOC_025036	One Step (Down)	1.3e-08	disease resistance At4g19060 family	-	-	-
XLOC_037742	One Step (Down)	1.3079e-08	sugar transport 14-like	proton transport;glucose import;glucose transmembrane transport	integral component of plasma membrane	sugar:proton symporter activity;glucose transmembrane transporter activity
XLOC_013713	One Step (Down)	1.31166e-08	homogentisate phytyltransferase chloroplastic-like	-	-	-
XLOC_029196	One Step (Down)	1.31206e-08	hypothetical protein TSUD_246320	lignin catabolic process;oxidation-reduction process	apoplast	copper ion binding;hydroquinone:oxygen oxidoreductase activity
XLOC_002785	One Step (Down)	1.31372e-08	probable 3-hydroxyisobutyryl- hydrolase 3	metabolic process	-	hydro-lyase activity
XLOC_016708	One Step (Down)	1.31508e-08	Potassium transporter partial	potassium ion transmembrane transport	integral component of membrane	potassium ion transmembrane transporter activity
XLOC_048087	One Step (Down)	1.31518e-08	Aquaporin TIP1-3	water transport;cellular water homeostasis;glycerol transport;ion transmembrane transport	integral component of plasma membrane;plant-type vacuole membrane;central vacuole	water channel activity;glycerol channel activity
XLOC_007759	One Step (Down)	1.31788e-08	Digeranylgeranylglyceryl phosphate partial	-	-	-
XLOC_034178	One Step (Down)	1.32314e-08	Cyclin-P3-1	regulation of cyclin-dependent protein serine/threonine kinase activity	-	protein kinase binding
XLOC_043709	One Step (Down)	1.32892e-08	probable Pop3	-	-	-
XLOC_018767	One Step (Down)	1.33371e-08	Major pollen allergen Bet v 1-C	regulation of catalytic activity;regulation of cellular process;response to stimulus	intracellular part	-
XLOC_038824	One Step (Down)	1.33518e-08	Retrovirus-related Pol poly from transposon TNT 1-94	-	-	-
XLOC_043681	One Step (Down)	1.34244e-08	Pectinesterase 2.1	cell wall modification;negative regulation of catalytic activity;pectin catabolic process	extracellular region;cell wall;integral component of membrane	pectinesterase activity;aspartyl esterase activity;pectinesterase inhibitor activity
XLOC_014228	One Step (Down)	1.34397e-08	Reticuline oxidase	-	-	catalytic activity
XLOC_030438	One Step (Down)	1.35672e-08	Isoflavone reductase isogeny	oxidation-reduction process	-	oxidoreductase activity
XLOC_036480	One Step (Down)	1.36282e-08	auxin-induced 6B-like	response to auxin	-	-
XLOC_003227	One Step (Down)	1.37063e-08	transcription repressor OFP14	-	-	-
XLOC_014012	One Step (Down)	1.37151e-08	ECERIFERUM 1-like	fatty acid biosynthetic process;oxidation-reduction process	integral component of membrane	C-4 methylsterol oxidase activity;iron ion binding
XLOC_005336	One Step (Down)	1.38658e-08	squalene epoxidase 3-like	oxidation-reduction process	integral component of membrane	squalene monooxygenase activity;flavin adenine dinucleotide binding
XLOC_007816	One Step (Down)	1.38836e-08	(+)-delta-cadinene synthase isozyme partial	metabolic process	-	magnesium ion binding;terpene synthase activity
XLOC_034509	One Step (Down)	1.38912e-08	GDSL esterase lipase At5g18430-like	metabolic process	integral component of membrane	hydrolase activity, acting on ester bonds
XLOC_045594	One Step (Down)	1.39249e-08	hypothetical protein KK1_019127	-	-	-
XLOC_042505	One Step (Down)	1.4e-08	stearoyl-[acyl-carrier- ] 9-desaturase chloroplastic	fatty acid metabolic process;oxidation-reduction process	-	acyl-[acyl-carrier-protein] desaturase activity
XLOC_049984	One Step (Down)	1.4e-08	Dehydration-responsive element-binding 1F	transcription, DNA-templated;regulation of transcription, DNA-templated	nucleus	DNA binding;transcription factor activity, sequence-specific DNA binding
XLOC_022355	One Step (Down)	1.4e-08	WEB family At1g12150-like	chloroplast avoidance movement;chloroplast accumulation movement	cytosol	-
XLOC_044193	One Step (Down)	1.4e-08	Peroxidase 37	response to oxidative stress;plant-type cell wall organization;hydrogen peroxide catabolic process;oxidation-reduction process;cellular oxidant detoxification	extracellular region;plant-type cell wall	peroxidase activity;heme binding;metal ion binding
XLOC_017103	One Step (Down)	1.4e-08	GDSL esterase lipase EXL3	metabolic process	-	hydrolase activity, acting on ester bonds
XLOC_001447	One Step (Down)	1.4e-08	zinc-finger homeodomain 6-like	-	-	-
XLOC_030288	One Step (Down)	1.41729e-08	HOTHEAD-like isoform X2	oxidation-reduction process	-	oxidoreductase activity, acting on CH-OH group of donors;mandelonitrile lyase activity;flavin adenine dinucleotide binding
XLOC_027634	One Step (Down)	1.42017e-08	hypothetical protein KK1_042134, partial	-	-	-
XLOC_012468	One Step (Down)	1.42498e-08	probable L-type lectin-domain containing receptor kinase	peptidyl-tyrosine phosphorylation	integral component of membrane	protein serine/threonine kinase activity;transmembrane receptor protein tyrosine kinase activity;ATP binding;carbohydrate binding
XLOC_017217	One Step (Down)	1.42553e-08	pathogenesis-related 5	-	integral component of membrane	-
XLOC_037090	One Step (Down)	1.42805e-08	Auxin-induced 10A5	response to auxin	-	-
XLOC_006511	One Step (Down)	1.43681e-08	---NA---	-	-	-
XLOC_007782	One Step (Down)	1.43729e-08	---NA---	-	-	-
XLOC_015153	One Step (Down)	1.44306e-08	RING-H2 zinc finger RHA4a	metabolic process	integral component of membrane	zinc ion binding;ligase activity
XLOC_019921	One Step (Down)	1.44809e-08	probable LRR receptor-like serine threonine- kinase At4g08850	protein phosphorylation	integral component of membrane	protein kinase activity;ATP binding
XLOC_007939	One Step (Down)	1.45196e-08	Aristolochene synthase	metabolic process	-	magnesium ion binding;casbene synthase activity
XLOC_034170	One Step (Down)	1.45414e-08	---NA---	-	-	-
XLOC_022292	One Step (Down)	1.45461e-08	glucan endo-1,3-beta-glucosidase 5-like	carbohydrate metabolic process	anchored component of plasma membrane	hydrolase activity, hydrolyzing O-glycosyl compounds;polysaccharide binding
XLOC_049916	One Step (Down)	1.45611e-08	Zinc finger 1	-	-	metal ion binding
XLOC_005339	One Step (Down)	1.46605e-08	squalene epoxidase 3-like	oxidation-reduction process	integral component of membrane	squalene monooxygenase activity;flavin adenine dinucleotide binding
XLOC_040726	One Step (Down)	1.47158e-08	glutathione S-transferase F11-like	glutathione metabolic process	cytoplasm	glutathione transferase activity
XLOC_022864	One Step (Down)	1.47475e-08	calcium-dependent kinase 17-like	abscisic acid-activated signaling pathway;peptidyl-serine phosphorylation;intracellular signal transduction;protein autophosphorylation	nucleus;cytoplasm	calmodulin-dependent protein kinase activity;calcium ion binding;calmodulin binding;ATP binding;calcium-dependent protein serine/threonine kinase activity
XLOC_040989	One Step (Down)	1.5e-08	L-ascorbate oxidase homolog	oxidation-reduction process	-	copper ion binding;oxidoreductase activity
XLOC_006299	One Step (Down)	1.51028e-08	hypothetical protein KK1_027641	-	-	-
XLOC_023368	One Step (Down)	1.51081e-08	indole-3-pyruvate monooxygenase YUCCA2-like	oxidation-reduction process	-	N,N-dimethylaniline monooxygenase activity;flavin adenine dinucleotide binding;NADP binding
XLOC_052463	One Step (Down)	1.51297e-08	hypothetical protein KK1_002155	-	integral component of membrane	-
XLOC_015076	One Step (Down)	1.51708e-08	hypothetical protein KK1_047018, partial	-	-	-
XLOC_034730	One Step (Down)	1.51838e-08	auxin efflux carrier component 5	auxin-activated signaling pathway;auxin polar transport;auxin homeostasis;auxin efflux;transmembrane transport	endoplasmic reticulum;plasma membrane;integral component of membrane	auxin efflux transmembrane transporter activity
XLOC_052155	One Step (Down)	1.51915e-08	Dynein light chain flagellar outer arm	microtubule-based process	microtubule associated complex;motile cilium	-
XLOC_005287	One Step (Down)	1.51941e-08	Non-specific lipid-transfer partial	-	-	-
XLOC_047992	One Step (Down)	1.52208e-08	disease resistance (TIR-NBS-LRR class)	defense response;signal transduction	-	ADP binding
XLOC_012596	One Step (Down)	1.52368e-08	hypothetical protein KK1_031136	-	-	-
XLOC_045057	One Step (Down)	1.52416e-08	GDSL esterase lipase CPRD49	metabolic process	-	hydrolase activity
XLOC_020174	One Step (Down)	1.53215e-08	Calcium-dependent kinase 24	abscisic acid-activated signaling pathway;peptidyl-serine phosphorylation;intracellular signal transduction;protein autophosphorylation	nucleus;cytoplasm;plasma membrane	calmodulin-dependent protein kinase activity;calcium ion binding;calmodulin binding;ATP binding;calcium-dependent protein serine/threonine kinase activity
XLOC_034596	One Step (Down)	1.53473e-08	hypothetical protein KK1_011276	-	-	-
XLOC_030286	One Step (Down)	1.53544e-08	ethylene-responsive transcription factor ERF027-like	transcription, DNA-templated;regulation of transcription, DNA-templated	nucleus	DNA binding;transcription factor activity, sequence-specific DNA binding
XLOC_042815	One Step (Down)	1.54357e-08	pectate lyase P59	pectin catabolic process	-	pectate lyase activity;metal ion binding
XLOC_035542	One Step (Down)	1.55e-08	hypothetical protein KK1_010115	-	-	-
XLOC_007880	One Step (Down)	1.55207e-08	---NA---	-	-	-
XLOC_003787	One Step (Down)	1.56205e-08	Polygalacturonase	carbohydrate metabolic process;cell wall organization	extracellular region	polygalacturonase activity
XLOC_029373	One Step (Down)	1.57178e-08	Lamin-like protein	-	-	-
XLOC_034181	One Step (Down)	1.57504e-08	hypothetical protein KK1_010488	-	-	-
XLOC_047660	One Step (Down)	1.57806e-08	proline-rich extensin EPR1	-	-	-
XLOC_036211	One Step (Down)	1.5799e-08	PELOTA 1-like	nuclear-transcribed mRNA catabolic process, non-stop decay;nuclear-transcribed mRNA catabolic process, no-go decay;RNA surveillance	-	-
XLOC_001127	One Step (Down)	1.58038e-08	---NA---	-	-	-
XLOC_042871	One Step (Down)	1.58482e-08	hypothetical protein PHAVU_002G076600g	proteolysis	extracellular matrix	metalloendopeptidase activity;zinc ion binding
XLOC_034249	One Step (Down)	1.58731e-08	Ribonuclease partial	-	-	-
XLOC_050974	One Step (Down)	1.58863e-08	7-deoxyloganetin glucosyltransferase-like	metabolic process	-	transferase activity, transferring hexosyl groups
XLOC_013333	One Step (Down)	1.6e-08	hypothetical protein glysoja_032518	-	-	-
XLOC_030478	One Step (Down)	1.6e-08	Phytosulfokines 3	cell proliferation	extracellular region;integral component of membrane	growth factor activity
XLOC_024356	One Step (Down)	1.6e-08	ethylene-responsive transcription factor WIN1-like	transcription, DNA-templated;regulation of transcription, DNA-templated	nucleus;integral component of membrane	DNA binding;transcription factor activity, sequence-specific DNA binding
XLOC_049777	One Step (Down)	1.60514e-08	Flavonol synthase flavanone 3-hydroxylase	flavonol biosynthetic process;oxidation-reduction process	-	flavonol synthase activity;metal ion binding
XLOC_046718	One Step (Down)	1.6068e-08	auxin-induced X10A-like	-	-	-
XLOC_045763	One Step (Down)	1.60842e-08	glutamate receptor -like	ion transport;G-protein coupled receptor signaling pathway;ionotropic glutamate receptor signaling pathway	integral component of membrane	G-protein coupled receptor activity;ionotropic glutamate receptor activity
XLOC_038530	One Step (Down)	1.6123e-08	WAT1-related At1g68170-like	transmembrane transport	plasma membrane;integral component of membrane	transmembrane transporter activity
XLOC_036461	One Step (Down)	1.61265e-08	Auxin-induced 6B	response to auxin	-	-
XLOC_000860	One Step (Down)	1.6129e-08	reticuline oxidase	oxidation-reduction process	-	oxidoreductase activity, acting on CH-OH group of donors;flavin adenine dinucleotide binding
XLOC_010373	One Step (Down)	1.61505e-08	---NA---	-	-	-
XLOC_019575	One Step (Down)	1.62026e-08	Cytochrome P450 71D11	secondary metabolite biosynthetic process;oxidation-reduction process	integral component of membrane	iron ion binding;oxidoreductase activity, acting on paired donors, with incorporation or reduction of molecular oxygen, NAD(P)H as one donor, and incorporation of one atom of oxygen;heme binding
XLOC_051992	One Step (Down)	1.63138e-08	phosphatidylinositol phosphatidylcholine transfer SFH12-like	transport;dephosphorylation	intracellular;integral component of membrane	transporter activity;phosphatase activity
XLOC_048094	One Step (Down)	1.63319e-08	hypothetical protein KK1_013996	metal ion transport;cellular transition metal ion homeostasis	cytoplasm	transition metal ion binding
XLOC_052241	One Step (Down)	1.63955e-08	heparanase 1 isoform X1	metabolic process	membrane	hydrolase activity, acting on glycosyl bonds
XLOC_005435	One Step (Down)	1.643e-08	ABC transporter G family member 6-like	metabolic process;transmembrane transport	plasma membrane;integral component of membrane	ATP binding;ATPase activity, coupled to transmembrane movement of substances
XLOC_002843	One Step (Down)	1.6456e-08	Bifunctional monodehydroascorbate reductase and carbonic anhydrase nectarin-3	one-carbon metabolic process	-	carbonate dehydratase activity;zinc ion binding
XLOC_003508	One Step (Down)	1.65489e-08	---NA---	-	-	-
XLOC_046271	One Step (Down)	1.66485e-08	probable S-acyltransferase 1	metabolic process	integral component of membrane	zinc ion binding;protein-cysteine S-palmitoyltransferase activity
XLOC_026361	One Step (Down)	1.66536e-08	---NA---	-	-	-
XLOC_004497	One Step (Down)	1.66967e-08	NADH dehydrogenase	oxidation-reduction process	-	NADH dehydrogenase activity
XLOC_001895	One Step (Down)	1.6704e-08	isoleucine N-monooxygenase 2-like	secondary metabolite biosynthetic process;oxidation-reduction process	integral component of membrane	iron ion binding;oxidoreductase activity, acting on paired donors, with incorporation or reduction of molecular oxygen, NAD(P)H as one donor, and incorporation of one atom of oxygen;heme binding
XLOC_034508	One Step (Down)	1.67429e-08	GDSL esterase lipase At5g33370-like	9,9'-di-cis-zeta-carotene desaturation to 7,9,7',9'-tetra-cis-lycopene;oxidation-reduction process	-	hydrolase activity, acting on ester bonds;9,9'-dicis-carotene:quinone oxidoreductase activity;7,9,9'-tricis-neurosporene:quinone oxidoreductase activity
XLOC_009118	One Step (Down)	1.67668e-08	Extracellular ribonuclease LE	-	-	-
XLOC_049361	One Step (Down)	1.6775e-08	Disease resistance RGA2	-	-	-
XLOC_037986	One Step (Down)	1.7e-08	leucine-rich repeat receptor kinase EMS1-like	-	-	-
XLOC_024939	One Step (Down)	1.7e-08	G-type lectin S-receptor-like serine threonine- kinase At4g27290	protein phosphorylation;defense response;recognition of pollen	plasma membrane;plasmodesma;integral component of membrane	protein serine/threonine kinase activity;ATP binding;carbohydrate binding
XLOC_039563	One Step (Down)	1.7e-08	---NA---	-	-	-
XLOC_019840	One Step (Down)	1.70849e-08	GDSL esterase lipase At1g29670 family	-	-	-
XLOC_032829	One Step (Down)	1.70886e-08	caffeoyl- O-methyltransferase	methylation	-	caffeoyl-CoA O-methyltransferase activity
XLOC_010685	One Step (Down)	1.71414e-08	glycerol-3-phosphate acyltransferase 2	cutin biosynthetic process;dephosphorylation	integral component of membrane	glycerol-3-phosphate O-acyltransferase activity;phosphatase activity;glycerol-3-phosphate 2-O-acyltransferase activity
XLOC_005600	One Step (Down)	1.71604e-08	hypothetical protein KK1_026960	-	-	-
XLOC_040264	One Step (Down)	1.73199e-08	Laccase-2	lignin biosynthetic process	extracellular region;membrane	copper ion binding;oxidoreductase activity, oxidizing metal ions
XLOC_039602	One Step (Down)	1.73473e-08	---NA---	-	-	-
XLOC_008144	One Step (Down)	1.74082e-08	acetyltransferase At3g50280 family	-	-	transferase activity, transferring acyl groups other than amino-acyl groups
XLOC_001705	One Step (Down)	1.74161e-08	AP2-like ethylene-responsive transcription factor At1g16060 isoform X1	-	-	-
XLOC_021310	One Step (Down)	1.74788e-08	hypothetical protein KK1_036955	-	-	-
XLOC_029165	One Step (Down)	1.76842e-08	---NA---	-	-	-
XLOC_023290	One Step (Down)	1.77219e-08	hypothetical protein KK1_031551	-	-	-
XLOC_013455	One Step (Down)	1.77397e-08	Myb-related 305 family	-	-	DNA binding
XLOC_036754	One Step (Down)	1.77995e-08	indole-3-acetic acid-amido synthetase	-	-	-
XLOC_042658	One Step (Down)	1.78243e-08	hypothetical protein KK1_011790, partial	metal ion transport;cellular transition metal ion homeostasis	cytoplasm	transition metal ion binding
XLOC_001421	One Step (Down)	1.78805e-08	apyrase 2	metabolic process	-	hydrolase activity
XLOC_000808	One Step (Down)	1.78827e-08	CUP-SHAPED COTYLEDON 2	transcription, DNA-templated;regulation of transcription, DNA-templated	nucleus	DNA binding
XLOC_045814	One Step (Down)	1.78837e-08	probable mediator of RNA polymerase II transcription subunit 37c	-	-	ATP binding
XLOC_040774	One Step (Down)	1.78851e-08	hypothetical protein KK1_020305	-	integral component of membrane	-
XLOC_041122	One Step (Down)	1.79017e-08	Glutelin type-A 2	-	-	nutrient reservoir activity
XLOC_045617	One Step (Down)	1.8e-08	hypothetical protein KK1_019179	-	-	-
XLOC_041145	One Step (Down)	1.8e-08	Disease resistance At4g27190	-	-	purine ribonucleoside binding;adenyl ribonucleotide binding;anion binding
XLOC_035859	One Step (Down)	1.8e-08	hypothetical protein KK1_010737	-	-	-
XLOC_050121	One Step (Down)	1.8e-08	Retrovirus-related Pol poly from transposon TNT 1-94	-	-	-
XLOC_035422	One Step (Down)	1.8e-08	dirigent 2-like	phenylpropanoid biosynthetic process;regulation of catalytic activity	-	guiding stereospecific synthesis activity
XLOC_000348	One Step (Down)	1.8e-08	---NA---	-	-	-
XLOC_034482	One Step (Down)	1.80578e-08	Calmodulin 8	oxidation-reduction process	-	calcium ion binding;2-alkenal reductase [NAD(P)] activity
XLOC_027441	One Step (Down)	1.80852e-08	Polygalacturonase	carbohydrate metabolic process;cell wall organization	extracellular region	polygalacturonase activity;galacturan 1,4-alpha-galacturonidase activity
XLOC_045260	One Step (Down)	1.80858e-08	hypothetical protein KK1_018489	-	-	-
XLOC_035545	One Step (Down)	1.80881e-08	cytokinin riboside 5 -monophosphate phosphoribohydrolase LOG3-like	cytokinin biosynthetic process	nucleus;cytosol	hydrolase activity, hydrolyzing N-glycosyl compounds
XLOC_040011	One Step (Down)	1.80938e-08	linoleate 13S-lipoxygenase 3- chloroplastic-like	oxylipin biosynthetic process;oxidation-reduction process	-	oxidoreductase activity, acting on single donors with incorporation of molecular oxygen, incorporation of two atoms of oxygen;metal ion binding
XLOC_023540	One Step (Down)	1.81279e-08	hypothetical protein KK1_044779	-	-	-
XLOC_028278	One Step (Down)	1.82328e-08	zinc transporter 10	zinc II ion transmembrane transport	plasma membrane;integral component of membrane	zinc ion transmembrane transporter activity
XLOC_018108	One Step (Down)	1.82568e-08	hypothetical protein LR48_Vigan05g095000	-	-	-
XLOC_036567	One Step (Down)	1.82738e-08	MLO 6	defense response;response to biotic stimulus	plasma membrane;integral component of membrane	calmodulin binding
XLOC_003996	One Step (Down)	1.82962e-08	---NA---	-	-	-
XLOC_009018	One Step (Down)	1.83174e-08	hypothetical protein KK1_050672, partial	-	-	-
XLOC_023058	One Step (Down)	1.83314e-08	Gag partial	-	-	-
XLOC_016003	One Step (Down)	1.83932e-08	Cucumisin, partial	-	-	-
XLOC_004336	One Step (Down)	1.84019e-08	Squamosa promoter-binding 7	-	-	-
XLOC_017617	One Step (Down)	1.84849e-08	LIGHT-DEPENDENT SHORT HYPOCOTYLS 10-like	-	-	-
XLOC_029339	One Step (Down)	1.85072e-08	hypothetical protein KK1_005780, partial	-	-	-
XLOC_032427	One Step (Down)	1.85172e-08	---NA---	-	-	-
XLOC_016710	One Step (Down)	1.85255e-08	RING-H2 finger ATL63	-	integral component of membrane	zinc ion binding
XLOC_033877	One Step (Down)	1.85297e-08	Disease resistance response 206	phenylpropanoid biosynthetic process;regulation of catalytic activity	-	guiding stereospecific synthesis activity
XLOC_004201	One Step (Down)	1.85481e-08	Pyruvate cytosolic isozyme	glycolytic process	-	magnesium ion binding;pyruvate kinase activity;kinase activity;potassium ion binding
XLOC_049823	One Step (Down)	1.85877e-08	hypothetical protein KK1_001473	malate transmembrane transport	chloroplast;plant-type vacuole membrane;integral component of membrane	malate transmembrane transporter activity
XLOC_042106	One Step (Down)	1.85954e-08	methyltransferase in lpd-3 5 region	methylation;oxidation-reduction process	cytoplasm	S-adenosylmethionine-dependent methyltransferase activity;oxidoreductase activity
XLOC_052145	One Step (Down)	1.86401e-08	hypothetical protein KK1_001500	-	-	-
XLOC_001450	One Step (Down)	1.8721e-08	Retrovirus-related Pol poly from transposon 297 family	-	-	-
XLOC_038653	One Step (Down)	1.87398e-08	Auxin-induced 5NG4	transmembrane transport	plasma membrane;integral component of membrane	transmembrane transporter activity
XLOC_040562	One Step (Down)	1.87623e-08	cryptochrome-1-like isoform X1	blue light signaling pathway	-	blue light photoreceptor activity
XLOC_049032	One Step (Down)	1.87928e-08	---NA---	-	-	-
XLOC_037344	One Step (Down)	1.88468e-08	Dehydration-responsive element-binding 3	-	-	-
XLOC_022444	One Step (Down)	1.89149e-08	---NA---	-	-	-
XLOC_037783	One Step (Down)	1.9e-08	Momilactone A synthase	oxidation-reduction process	-	oxidoreductase activity
XLOC_022070	One Step (Down)	1.91044e-08	scarecrow 21	transcription, DNA-templated;regulation of transcription, DNA-templated	nucleus	transcription factor activity, sequence-specific DNA binding;sequence-specific DNA binding
XLOC_048074	One Step (Down)	1.9271e-08	TRM32-like isoform X1	-	-	-
XLOC_018412	One Step (Down)	1.94051e-08	ankyrin repeat-containing At3g12360-like isoform X1	signal transduction	integral component of membrane	-
XLOC_001992	One Step (Down)	1.94075e-08	---NA---	-	-	-
XLOC_028843	One Step (Down)	1.94083e-08	Transposon TX1 uncharacterized	-	-	-
XLOC_043268	One Step (Down)	1.94153e-08	probable galacturonosyltransferase-like 1	polysaccharide biosynthetic process	Golgi apparatus;integral component of membrane	transferase activity, transferring glycosyl groups
XLOC_005535	One Step (Down)	1.94893e-08	Tyrosine aminotransferase	cellular amino acid metabolic process;biosynthetic process	-	L-tyrosine:2-oxoglutarate aminotransferase activity;pyridoxal phosphate binding;L-phenylalanine:2-oxoglutarate aminotransferase activity
XLOC_012403	One Step (Down)	1.95092e-08	Sucrose synthase 2	sucrose metabolic process	-	sucrose synthase activity
XLOC_026419	One Step (Down)	1.95332e-08	ankyrin repeat plant	signal transduction	integral component of membrane	-
XLOC_014099	One Step (Down)	1.95448e-08	amino acid transporter ANTL1-like	amino acid transmembrane transport	integral component of membrane	amino acid transmembrane transporter activity
XLOC_041294	One Step (Down)	1.96981e-08	hypothetical protein KK1_021393	-	-	-
XLOC_016375	One Step (Down)	1.97259e-08	UDP-glycosyltransferase 83A1	flavonoid biosynthetic process;flavonoid glucuronidation	intracellular membrane-bounded organelle	cyanohydrin beta-glucosyltransferase activity;quercetin 3-O-glucosyltransferase activity;quercetin 7-O-glucosyltransferase activity
XLOC_019319	One Step (Down)	1.97568e-08	hypothetical protein KK1_045267	-	integral component of membrane	-
XLOC_039366	One Step (Down)	1.97575e-08	Transcription factor bHLH36	regulation of transcription from RNA polymerase II promoter	RNA polymerase II transcription factor complex	RNA polymerase II regulatory region sequence-specific DNA binding;transcription factor activity, sequence-specific DNA binding;protein dimerization activity
XLOC_008252	One Step (Down)	1.97704e-08	---NA---	-	-	-
XLOC_016642	One Step (Down)	1.97887e-08	probable 3-hydroxyisobutyryl- hydrolase 3	metabolic process	-	hydro-lyase activity
XLOC_020447	One Step (Down)	1.98199e-08	AP2-type transcription factor	transcription, DNA-templated;regulation of transcription, DNA-templated;multicellular organism development	nucleus	DNA binding;transcription factor activity, sequence-specific DNA binding
XLOC_008007	One Step (Down)	2e-08	---NA---	-	-	-
XLOC_012169	One Step (Down)	2e-08	hypothetical protein KK1_049871	-	-	-
XLOC_010103	One Step (Down)	2.01325e-08	eugenol synthase 1-like	oxidation-reduction process	-	oxidoreductase activity
XLOC_018941	One Step (Down)	2.02979e-08	Myosin light chain smooth muscle	-	-	-
XLOC_020337	One Step (Down)	2.04748e-08	glutamate receptor -like	ion transport;ionotropic glutamate receptor signaling pathway	integral component of membrane	ionotropic glutamate receptor activity
XLOC_019922	One Step (Down)	2.04774e-08	subtilisin-like protease Glyma18g48580	proteolysis	-	serine-type endopeptidase activity
XLOC_023535	One Step (Down)	2.04901e-08	sesquiterpene synthase	-	-	lyase activity;metal ion binding
XLOC_015732	One Step (Down)	2.05159e-08	Retrovirus-related Pol poly from transposon TNT 1-94	-	-	-
XLOC_012356	One Step (Down)	2.05306e-08	pectinesterase 2-like	cell wall modification;negative regulation of catalytic activity;pectin catabolic process	extracellular region;cell wall	enzyme inhibitor activity;pectinesterase activity;aspartyl esterase activity
XLOC_049847	One Step (Down)	2.05337e-08	GTPase-activating GYP7	intracellular protein transport;regulation of vesicle fusion;activation of GTPase activity	intracellular;endomembrane system	GTPase activator activity;Rab GTPase binding
XLOC_006444	One Step (Down)	2.06515e-08	homogentisate phytyltransferase chloroplastic isoform X5	metabolic process	integral component of membrane	prenyltransferase activity
XLOC_026304	One Step (Down)	2.06985e-08	Clavata3 ESR (CLE) gene family member 23	-	-	-
XLOC_007751	One Step (Down)	2.07165e-08	---NA---	-	-	-
XLOC_042189	One Step (Down)	2.0734e-08	kinesin KP1-like	microtubule-based movement;metabolic process	kinesin complex;microtubule	microtubule motor activity;ATP binding;microtubule binding;ATPase activity
XLOC_040469	One Step (Down)	2.07876e-08	Disease resistance At4g27190 family	-	-	-
XLOC_016995	One Step (Down)	2.07965e-08	hypothetical protein KK1_038723	-	-	-
XLOC_005981	One Step (Down)	2.08061e-08	heavy metal-associated isoprenylated plant 26	metal ion transport	-	metal ion binding
XLOC_000896	One Step (Down)	2.08172e-08	Reticuline oxidase	oxidation-reduction process	-	oxidoreductase activity, acting on CH-OH group of donors;flavin adenine dinucleotide binding
XLOC_005452	One Step (Down)	2.0819e-08	Chalcone--flavonone isomerase 1B-1	flavonoid biosynthetic process	-	chalcone isomerase activity
XLOC_039401	One Step (Down)	2.08546e-08	ADIPOR-like receptor CG5315 family	response to hormone	integral component of membrane	-
XLOC_005536	One Step (Down)	2.08581e-08	CUP-SHAPED COTYLEDON 2-like	transcription, DNA-templated;regulation of transcription, DNA-templated	nucleus	DNA binding
XLOC_040477	One Step (Down)	2.09198e-08	hypothetical protein KK1_021408	-	-	-
XLOC_012853	One Step (Down)	2.09304e-08	hypothetical protein KK1_034335	-	-	-
XLOC_044818	One Step (Down)	2.1e-08	hypothetical protein glysoja_036148	-	integral component of membrane	-
XLOC_031188	One Step (Down)	2.10881e-08	---NA---	-	-	-
XLOC_004957	One Step (Down)	2.10934e-08	F-box At4g12560 family	protein ubiquitination;SCF-dependent proteasomal ubiquitin-dependent protein catabolic process	SCF ubiquitin ligase complex	ubiquitin-protein transferase activity
XLOC_042898	One Step (Down)	2.10961e-08	calmodulin 3	-	integral component of membrane	calcium ion binding
XLOC_015158	One Step (Down)	2.11602e-08	hypothetical protein GLYMA_08G025400	-	-	-
XLOC_028015	One Step (Down)	2.11759e-08	(3S,6E)-nerolidol synthase 1-like	metabolic process	-	magnesium ion binding;isoprene synthase activity
XLOC_034692	One Step (Down)	2.11989e-08	hypothetical protein KK1_008389	-	-	-
XLOC_045158	One Step (Down)	2.12469e-08	hypothetical protein KK1_018294	-	-	-
XLOC_007148	One Step (Down)	2.12664e-08	Zinc finger CONSTANS-LIKE 3	RNA phosphodiester bond hydrolysis, endonucleolytic	-	ribonuclease P activity
XLOC_019986	One Step (Down)	2.14308e-08	Serine threonine- phosphatase 6 regulatory ankyrin repeat subunit partial	signal transduction	integral component of membrane	-
XLOC_018831	One Step (Down)	2.15063e-08	hypothetical protein KK1_045999	cell wall organization or biogenesis	Golgi apparatus	O-acetyltransferase activity
XLOC_034629	One Step (Down)	2.15237e-08	GDSL esterase lipase 5	9,9'-di-cis-zeta-carotene desaturation to 7,9,7',9'-tetra-cis-lycopene;oxidation-reduction process	-	hydrolase activity, acting on ester bonds;9,9'-dicis-carotene:quinone oxidoreductase activity;7,9,9'-tricis-neurosporene:quinone oxidoreductase activity
XLOC_044757	One Step (Down)	2.16448e-08	hypothetical protein KK1_013649	-	-	-
XLOC_003182	One Step (Down)	2.17778e-08	vestitone reductase-like	oxidation-reduction process	-	dihydrokaempferol 4-reductase activity;coenzyme binding
XLOC_031154	One Step (Down)	2.22079e-08	LOB domain-containing 21	-	-	-
XLOC_001572	One Step (Down)	2.24159e-08	hypothetical protein LR48_Vigan07g286500	-	-	-
XLOC_044006	One Step (Down)	2.26643e-08	hypothetical protein KK1_012039	-	-	-
XLOC_012651	One Step (Down)	2.27557e-08	Cysteine-rich receptor kinase 10	-	-	-
XLOC_032690	One Step (Down)	2.28595e-08	E3 ubiquitin- ligase RNF133 family	protein polyubiquitination;protein ubiquitination involved in ubiquitin-dependent protein catabolic process;proteasome-mediated ubiquitin-dependent protein catabolic process	-	zinc ion binding;ligase activity;ubiquitin protein ligase activity
XLOC_043294	One Step (Down)	2.29295e-08	hypothetical protein KK1_013056	-	integral component of membrane	-
XLOC_007805	One Step (Down)	2.29409e-08	probable leucine-rich repeat receptor-like serine threonine- kinase At5g15730	protein phosphorylation	integral component of membrane	protein kinase activity;ATP binding
XLOC_037883	One Step (Down)	2.30532e-08	ribosomal RNA large subunit methyltransferase E	enzyme-directed rRNA 2'-O-methylation	-	rRNA (uridine-2'-O-)-methyltransferase activity
XLOC_016724	One Step (Down)	2.31497e-08	probable N-acetyltransferase HLS1-like	N-terminal protein amino acid acetylation	protein acetyltransferase complex	peptide alpha-N-acetyltransferase activity
XLOC_053647	One Step (Down)	2.32497e-08	WRKY transcription factor 6	regulation of transcription, DNA-templated	-	transcription factor activity, sequence-specific DNA binding;sequence-specific DNA binding
XLOC_006244	One Step (Down)	2.36288e-08	VQ motif-containing 11-like	-	-	-
XLOC_030112	One Step (Down)	2.37483e-08	isoflavone 7-O-methyltransferase-like	aromatic compound biosynthetic process;methylation	-	O-methyltransferase activity;S-adenosylmethionine-dependent methyltransferase activity;protein dimerization activity
XLOC_019594	One Step (Down)	2.38195e-08	UDP-glucosyltransferase At1g05670 family	flavonoid biosynthetic process;flavonoid glucuronidation	intracellular membrane-bounded organelle	quercetin 3-O-glucosyltransferase activity;quercetin 7-O-glucosyltransferase activity
XLOC_003224	One Step (Down)	2.40858e-08	hypothetical protein KK1_031478	-	-	-
XLOC_025715	One Step (Down)	2.42912e-08	ECERIFERUM 1-like	fatty acid biosynthetic process;oxidation-reduction process	integral component of membrane	C-4 methylsterol oxidase activity;iron ion binding
XLOC_042429	One Step (Down)	0.00120097	---NA---	-	-	-
XLOC_042639	One Step (Down)	0.00233045	Exonuclease 1	DNA repair;nucleic acid phosphodiester bond hydrolysis	-	DNA binding;exonuclease activity
XLOC_023162	One Step (Down)	0.0054724	hypothetical protein VIGAN_03088700	-	-	-
XLOC_020850	One Step (Down)	0.00706679	Phosphatidylinositol-4-phosphate 5-kinase 6	phosphatidylinositol phosphorylation	-	ATP binding;1-phosphatidylinositol-4-phosphate 5-kinase activity
XLOC_031569	One Step (Down)	0.0155466	VQ motif-containing 17-like	-	-	-
XLOC_037381	One Step (Down)	0.0158915	hypothetical protein KK1_022515	-	-	-
XLOC_006252	One Step (Down)	0.01695	vacuolar iron transporter homolog 4-like	intracellular sequestering of iron ion;cellular manganese ion homeostasis;iron ion transmembrane transport;cellular response to iron ion;manganese ion transmembrane transport	cell;integral component of membrane	iron ion transmembrane transporter activity;manganese ion transmembrane transporter activity
XLOC_008423	One Step (Down)	0.0197823	FLOWERING LOCUS T	regulation of flower development;photoperiodism, flowering	-	phosphatidylethanolamine binding
XLOC_021374	One Step (Down)	0.0215034	kinesin NACK1	microtubule-based movement;metabolic process	kinesin complex;microtubule	microtubule motor activity;ATP binding;microtubule binding;ATPase activity
XLOC_012584	One Step (Down)	0.0226461	NADPH:P450 reductase	oxidation-reduction process	endoplasmic reticulum membrane;integral component of membrane	NADPH-hemoprotein reductase activity;iron ion binding;FMN binding
XLOC_018609	One Step (Down)	0.0295463	Squamosa promoter-binding 8	-	-	-
XLOC_030987	One Step (Down)	0.03479	---NA---	-	-	-
XLOC_021026	One Step (Down)	0.0395696	Histone	-	nucleosome;nucleus	DNA binding;protein heterodimerization activity
XLOC_047126	One Step (Down)	0.0408063	mitotic checkpoint serine threonine- kinase BUB1-like	protein phosphorylation;mitotic spindle assembly checkpoint	-	protein kinase activity;ATP binding
XLOC_018420	One Step (Down)	0.042139	hypothetical protein KK1_037222	-	-	-
XLOC_000550	One Step (Down)	0.0492167	SPX domain-containing 1	cellular response to phosphate starvation	endoplasmic reticulum	-
XLOC_025188	One Step (Down)	0.0116184	Auxin-induced in root cultures 12	oxidation-reduction process	integral component of membrane	-
XLOC_026542	One Step (Down)	0.0154695	Auxin response factor 4	transcription, DNA-templated;regulation of transcription, DNA-templated;auxin-activated signaling pathway	nucleus	DNA binding
XLOC_043421	One Step (Down)	0.0212501	phenylalanine ammonia-lyase 2	L-phenylalanine catabolic process;cinnamic acid biosynthetic process	cytoplasm	phenylalanine ammonia-lyase activity
XLOC_000132	One Step (Down)	0.027475	Aspartic ase 2	proteolysis;protein catabolic process	integral component of membrane	aspartic-type endopeptidase activity;transferase activity
XLOC_000569	One Step (Down)	0.0328128	Aldehyde dehydrogenase family 3 member F1	cellular aldehyde metabolic process;oxidation-reduction process	-	3-chloroallyl aldehyde dehydrogenase activity;aldehyde dehydrogenase (NAD) activity;aldehyde dehydrogenase [NAD(P)+] activity
XLOC_022458	One Step (Down)	0.0346474	---NA---	-	-	-
XLOC_009258	One Step (Down)	0.0367103	receptor 12	cellular metabolic process	membrane	transferase activity
XLOC_043556	One Step (Down)	0.0385302	MYB HD-like transcription partial	-	-	DNA binding
XLOC_031998	One Step (Down)	0.0394797	MAR-binding filament 1-1	-	-	-
XLOC_007488	One Step (Down)	0.0410394	hypothetical protein KK1_031499	kinetochore assembly	kinetochore	centromeric DNA binding
XLOC_021289	One Step (Down)	0.0449997	Ammonium transporter 2	organic cation transport;nitrogen utilization;ammonium transmembrane transport	integral component of plasma membrane	ammonium transmembrane transporter activity
XLOC_043313	One Step (Down)	0.0457162	Laccase-11	lignin biosynthetic process;lignin catabolic process;oxidation-reduction process	apoplast	copper ion binding;oxidoreductase activity, oxidizing metal ions;hydroquinone:oxygen oxidoreductase activity
XLOC_022056	Two Step (Up-Down)	0.0469754	beta-glucuronosyltransferase 14A-like	metabolic process	integral component of membrane	acetylglucosaminyltransferase activity
XLOC_012988	Two Step (Up-Down)	0.000290913	ABC transporter C family member 10-like isoform X1	metabolic process;transmembrane transport	integral component of membrane	ATP binding;ATPase activity, coupled to transmembrane movement of substances
XLOC_015017	Two Step (Up-Down)	0.00299293	hypothetical protein KK1_048596	-	-	-
XLOC_027828	Two Step (Up-Down)	0.00441148	callose synthase 7-like	(1->3)-beta-D-glucan biosynthetic process	1,3-beta-D-glucan synthase complex;integral component of membrane	1,3-beta-D-glucan synthase activity
XLOC_043910	Two Step (Up-Down)	0.00466967	PREDICTED: uncharacterized protein LOC100795400	intracellular signal transduction;oxidation-reduction process	intracellular	metal ion binding;protein-disulfide reductase activity
XLOC_036600	Two Step (Up-Down)	0.00509525	hypothetical protein KK1_022182	-	-	-
XLOC_013959	Two Step (Up-Down)	0.00596619	probable carboxylesterase 18	metabolic process	-	hydrolase activity
XLOC_026408	Two Step (Up-Down)	0.00687649	SKP1 14	-	-	-
XLOC_030116	Two Step (Up-Down)	0.00717416	Reticuline oxidase	oxidation-reduction process	-	oxidoreductase activity, acting on CH-OH group of donors;flavin adenine dinucleotide binding
XLOC_028116	Two Step (Up-Down)	0.00817042	Zinc finger CCCH domain-containing 18	-	-	nucleotide binding;RNA binding;metal ion binding
XLOC_031337	Two Step (Up-Down)	0.00955025	pectinesterase partial	-	-	hydrolase activity, acting on ester bonds
XLOC_026413	Two Step (Up-Down)	0.0102607	hypothetical protein KK1_015174	-	-	-
XLOC_037488	Two Step (Up-Down)	0.0122111	Annexin D4	-	-	calcium ion binding;calcium-dependent phospholipid binding
XLOC_008935	Two Step (Up-Down)	0.0180623	aspartic protease	proteolysis;protein catabolic process	-	aspartic-type endopeptidase activity;transferase activity
XLOC_008825	Two Step (Up-Down)	0.0181555	---NA---	-	-	-
XLOC_035143	Two Step (Up-Down)	0.019409	Adenine phosphoribosyltransferase 2	adenine salvage;nucleoside metabolic process	cytoplasm	adenine phosphoribosyltransferase activity
XLOC_034545	Two Step (Up-Down)	0.0207908	Dimethylaniline monooxygenase [N-oxide-forming] 3	oxidation-reduction process	-	N,N-dimethylaniline monooxygenase activity;flavin adenine dinucleotide binding;NADP binding
XLOC_026410	Two Step (Up-Down)	0.0230785	SKP1 14	-	-	-
XLOC_015253	Two Step (Up-Down)	0.0234516	pectinesterase 29	cell wall modification;pectin catabolic process	cell wall	pectinesterase activity;aspartyl esterase activity
XLOC_024863	Two Step (Up-Down)	0.0237467	PI-PLC X domain-containing At5g67130-like	lipid metabolic process	-	phosphoric diester hydrolase activity
XLOC_031308	Two Step (Up-Down)	0.0239581	TMV resistance N	signal transduction	integral component of membrane	-
XLOC_037218	Two Step (Up-Down)	0.0266613	cysteine ase	proteolysis involved in cellular protein catabolic process	extracellular space;lysosome	cysteine-type endopeptidase activity
XLOC_007420	Two Step (Up-Down)	0.0267553	---NA---	-	-	-
XLOC_011246	Two Step (Up-Down)	0.0342093	Aspartic ase nepenthesin-1	proteolysis;protein catabolic process	-	aspartic-type endopeptidase activity;transferase activity
XLOC_024480	Two Step (Up-Down)	0.0364204	GTP cyclohydrolase 1-like	coenzyme biosynthetic process;pteridine-containing compound biosynthetic process	-	hydrolase activity;ion binding
XLOC_002714	Two Step (Up-Down)	0.0381511	Fruit bromelain	-	-	peptidase activity
XLOC_008422	Two Step (Up-Down)	0.0384753	aspartic ase CDR1-like	proteolysis;protein catabolic process	-	aspartic-type endopeptidase activity;transferase activity
XLOC_015319	Two Step (Up-Down)	0.0412347	Plasma membrane ATPase	ATP biosynthetic process;regulation of intracellular pH;hydrogen ion transmembrane transport	integral component of plasma membrane;intracellular membrane-bounded organelle	ATP binding;hydrogen-exporting ATPase activity, phosphorylative mechanism;metal ion binding
XLOC_016248	Two Step (Up-Down)	0.0415663	LOB domain-containing 25-like	-	-	-
XLOC_046126	Two Step (Up-Down)	0.0434461	Histone-lysine N-methyltransferase EZA1	-	PcG protein complex	-
XLOC_009527	Two Step (Up-Down)	0.0440346	bifunctional 3-dehydroquinate dehydratase shikimate chloroplastic-like	shikimate metabolic process;oxidation-reduction process	-	3-dehydroquinate dehydratase activity;shikimate 3-dehydrogenase (NADP+) activity;NADP binding
XLOC_034632	Two Step (Up-Down)	0.0450758	hypothetical protein KK1_011325	-	-	-
XLOC_036579	Two Step (Up-Down)	0.0460135	senescence-specific cysteine protease SAG39-like	proteolysis involved in cellular protein catabolic process	extracellular space;lysosome	cysteine-type endopeptidase activity
XLOC_034463	Two Step (Up-Down)	0.0465238	uncharacterized N-acetyltransferase p20-like	N-terminal protein amino acid acetylation	-	N-acetyltransferase activity
XLOC_034974	Two Step (Up-Down)	0.0476882	DUF246 domain-containing At1g04910 family	-	cytoplasm;integral component of membrane	-
XLOC_031138	Two Step (Up-Down)	0.00641292	gibberellic acid-stimulated 1	-	-	-
XLOC_032490	Two Step (Up-Down)	0.012527	Cytochrome P450 89A2	-	-	-
XLOC_033298	Two Step (Up-Down)	0.0131534	Cyanohydrin beta-glucosyltransferase	flavonoid biosynthetic process;flavonoid glucuronidation	intracellular membrane-bounded organelle	sinapate 1-glucosyltransferase activity;quercetin 3-O-glucosyltransferase activity;quercetin 7-O-glucosyltransferase activity
XLOC_046379	Two Step (Up-Down)	0.014545	LOB domain-containing 18	-	-	-
XLOC_027168	Two Step (Down-Up)	0.0147312	hypothetical protein KK1_023255	-	-	-
XLOC_007501	Two Step (Down-Up)	0.0226081	---NA---	-	-	-
XLOC_031622	Two Step (Down-Up)	0.0288409	hypothetical protein KK1_006731	-	-	-
XLOC_038141	Two Step (Down-Up)	0.0313606	Ethylene-responsive transcription factor ERF098 family	transcription, DNA-templated;regulation of transcription, DNA-templated	nucleus	DNA binding;transcription factor activity, sequence-specific DNA binding
XLOC_001882	Two Step (Down-Up)	0.0345296	hypothetical protein GLYMA_09G113900	-	-	-
XLOC_038527	Two Step (Down-Up)	0.0454114	hypothetical protein KK1_017684	-	-	-
XLOC_018184	Two Step (Down-Up)	0.0104643	dof zinc finger -like isoform X1	regulation of transcription, DNA-templated	-	DNA binding
XLOC_048387	Two Step (Down-Up)	0.0318187	probable calcium-binding CML22	-	-	calcium ion binding
XLOC_006099	Two Step (Down-Up)	0.0415063	serine threonine- kinase chloroplastic	protein phosphorylation	integral component of membrane	protein serine/threonine kinase activity;ATP binding
XLOC_040490	Two Step (Down-Up)	0.0427225	UDP-rhamnose:rhamnosyltransferase 1	flavonoid biosynthetic process;flavonoid glucuronidation	intracellular membrane-bounded organelle	hydroquinone glucosyltransferase activity;quercetin 3-O-glucosyltransferase activity;quercetin 7-O-glucosyltransferase activity
XLOC_000627	Two Step (Down-Up)	0.0446657	serine threonine- kinase At5g01020-like isoform X1	protein phosphorylation	-	protein kinase activity;ATP binding
