# Supplementary material for: Deciphering Transcriptional Programming during Pod and Seed Development Using RNA-Seq in Pigeonpea (Cajanus cajan)
Source: PLoS One. 2016 Oct 19;11(10):e0164959. doi: 10.1371/journal.pone.0164959 (PMC5070767; doi:10.1371/journal.pone.0164959)
Supplement: S7 Table — (XLSX) [file pone.0164959.s009.xlsx]

## Sheet: Pw-step
S7 Table: Temporally expressed genes identified in pod wall samples
ID	Step	pvalue	Functional annotation	Biological Process	Cellular Component	Molecular Function
XLOC_029480	One Step (Up)	0.0356074	dihydrolipoyllysine-residue succinyltransferase component of 2-oxoglutarate dehydrogenase complex mitochondrial	tricarboxylic acid cycle	oxoglutarate dehydrogenase complex	dihydrolipoyllysine-residue succinyltransferase activity
XLOC_010039	One Step (Up)	0.0397456	paired amphipathic helix Sin3-like 4 isoform X1	regulation of transcription, DNA-templated	-	-
XLOC_017492	One Step (Up)	0.0457515	Switch-associated 70	-	-	-
XLOC_018225	One Step (Up)	0.0236729	receptor 12	-	membrane	-
XLOC_030936	One Step (Up)	0.0295669	bet1 At4g14600	-	integral component of membrane	-
XLOC_036191	One Step (Up)	0.0367945	---NA---	-	-	-
XLOC_026550	One Step (Up)	0.0371352	Retrovirus-related Pol poly from transposon TNT 1- partial	-	-	-
XLOC_047927	One Step (Up)	0.0402771	PREDICTED: albumin-1	-	-	-
XLOC_024787	One Step (Up)	0.002384	PIN-LIKES 3-like isoform X1	transmembrane transport	integral component of membrane	-
XLOC_050146	One Step (Up)	0.00296122	---NA---	-	-	-
XLOC_008392	One Step (Up)	0.0041307	Calcium-transporting ATPase plasma membrane-type	metabolic process;calcium ion transmembrane transport	integral component of plasma membrane;intracellular membrane-bounded organelle	calcium-transporting ATPase activity;calmodulin binding;ATP binding;metal ion binding
XLOC_030601	One Step (Up)	0.00542526	Calcineurin B 4	-	-	calcium ion binding
XLOC_025123	One Step (Up)	0.00811648	RAB GTPase A2B	intracellular protein transport;nucleocytoplasmic transport;small GTPase mediated signal transduction;metabolic process	intracellular;membrane	GTPase activity;GTP binding
XLOC_003115	One Step (Up)	0.00856982	probable receptor kinase At1g67000	peptidyl-tyrosine phosphorylation	integral component of membrane	protein serine/threonine kinase activity;transmembrane receptor protein tyrosine kinase activity;ATP binding
XLOC_045119	One Step (Up)	0.0107906	Puromycin-sensitive aminopeptidase	proteolysis;peptide catabolic process	cytoplasm;plasma membrane	zinc ion binding;peptide binding;metalloaminopeptidase activity
XLOC_008015	One Step (Up)	0.0138734	isoflavone 2 -hydroxylase-like	indole glucosinolate metabolic process;secondary metabolite biosynthetic process;oxidation-reduction process;defense response to other organism	membrane	iron ion binding;oxidoreductase activity, acting on paired donors, with incorporation or reduction of molecular oxygen, NAD(P)H as one donor, and incorporation of one atom of oxygen;heme binding
XLOC_005907	One Step (Up)	0.0146671	IST1-like protein	protein transport	-	-
XLOC_051928	One Step (Up)	0.0161912	potassium transporter 6-like	potassium ion transmembrane transport	plasma membrane;integral component of membrane	potassium ion transmembrane transporter activity
XLOC_008318	One Step (Up)	0.0195948	Cytokinin-O-glucosyltransferase 1	metabolic process	-	transferase activity, transferring hexosyl groups
XLOC_015110	One Step (Up)	0.023105	hypothetical protein KK1_039526	-	-	zinc ion binding
XLOC_030971	One Step (Up)	0.0233717	hypothetical protein KK1_005314	-	integral component of membrane	-
XLOC_032075	One Step (Up)	0.0251259	Sodium hydrogen exchanger 4	regulation of pH;response to salt stress;sodium ion transmembrane transport;potassium ion homeostasis;hydrogen ion transmembrane transport	vacuolar membrane;plasma membrane;integral component of membrane	sodium:proton antiporter activity
XLOC_005257	One Step (Up)	0.0302384	hypothetical protein KK1_033895, partial	-	-	-
XLOC_007290	One Step (Up)	0.0313752	---NA---	-	-	-
XLOC_003735	One Step (Up)	0.0324377	hypothetical protein GLYMA_16G115000	transmembrane transport	integral component of membrane	-
XLOC_003216	One Step (Up)	0.0371473	ethylene-responsive transcription factor ERF054-like	-	-	-
XLOC_004954	One Step (Up)	0.0390966	hypothetical protein KK1_030484	-	-	-
XLOC_002188	One Step (Up)	0.0394221	Glutaredoxin-C1	cell redox homeostasis;oxidation-reduction process	cell	electron carrier activity;protein disulfide oxidoreductase activity
XLOC_002503	One Step (Up)	0.040291	isoflavone 3 -hydroxylase-like	indole glucosinolate metabolic process;secondary metabolite biosynthetic process;oxidation-reduction process;defense response to other organism	integral component of membrane	iron ion binding;oxidoreductase activity, acting on paired donors, with incorporation or reduction of molecular oxygen, NAD(P)H as one donor, and incorporation of one atom of oxygen;heme binding
XLOC_048153	One Step (Up)	0.040374	hypothetical protein KK1_014124	-	-	-
XLOC_033384	One Step (Up)	0.0413242	hypothetical protein KK1_008913	-	-	-
XLOC_024231	One Step (Up)	0.0420344	hypothetical protein KK1_045129	-	integral component of membrane	-
XLOC_012593	One Step (Up)	0.0432525	AT-hook motif nuclear-localized 17-like	-	-	-
XLOC_053013	One Step (Up)	0.0440915	hypothetical protein KK1_003338	-	-	-
XLOC_039915	One Step (Up)	0.0451177	60S ribosomal L10	ribosomal large subunit assembly;translation	cytosolic large ribosomal subunit	structural constituent of ribosome
XLOC_053243	One Step (Up)	0.0451827	villin-4-like	actin filament bundle assembly	-	actin filament binding
XLOC_012047	One Step (Up)	0.0458717	DUF246 domain-containing	-	integral component of membrane	-
XLOC_042077	One Step (Up)	0.0467901	polycomb group EMBRYONIC FLOWER 2-like isoform X2	-	-	-
XLOC_022482	One Step (Up)	5.15238e-09	Type I inositol-1,4,5-trisphosphate 5-phosphatase 11	phosphatidylinositol dephosphorylation	-	phosphatidylinositol-4,5-bisphosphate 5-phosphatase activity
XLOC_009039	One Step (Up)	5.48816e-09	Enzymatic poly	-	-	-
XLOC_023880	One Step (Up)	5.6444e-09	---NA---	-	-	-
XLOC_053718	One Step (Up)	5.74404e-09	---NA---	-	-	-
XLOC_053760	One Step (Up)	5.89619e-09	hypothetical protein glysoja_019767	-	-	-
XLOC_033051	One Step (Up)	6.20978e-09	transporter MCH1	-	integral component of membrane	-
XLOC_007015	One Step (Up)	6.21629e-09	Transposon Ty3-G Gag-Pol partial	-	-	-
XLOC_032420	One Step (Up)	6.43038e-09	---NA---	-	-	-
XLOC_040125	One Step (Up)	6.46932e-09	ribonuclease H At1g65750 family	-	-	-
XLOC_021235	One Step (Up)	6.4736e-09	---NA---	-	-	-
XLOC_015831	One Step (Up)	6.48241e-09	---NA---	-	-	-
XLOC_022607	One Step (Up)	6.49984e-09	cationic peroxidase 1-like	response to oxidative stress;hydrogen peroxide catabolic process;oxidation-reduction process;cellular oxidant detoxification	extracellular region;integral component of membrane	peroxidase activity;heme binding;metal ion binding
XLOC_018786	One Step (Up)	6.52148e-09	IQ-DOMAIN partial	-	-	-
XLOC_026765	One Step (Up)	6.56272e-09	Leucine-rich repeat transmembrane kinase	phosphorylation	membrane	kinase activity
XLOC_035601	One Step (Up)	6.6767e-09	UDP-glycosyltransferase 73C3-like isoform X1	metabolic process	-	transferase activity, transferring hexosyl groups
XLOC_042690	One Step (Up)	6.70677e-09	copper-transporting ATPase 3	metabolic process;copper ion export	integral component of plasma membrane;intracellular membrane-bounded organelle	nucleotide binding;copper-exporting ATPase activity;copper ion binding
XLOC_015051	One Step (Up)	6.77007e-09	proline dehydrogenase	proline catabolic process;oxidation-reduction process	-	proline dehydrogenase activity
XLOC_033322	One Step (Up)	7e-09	UDP-glycosyltransferase 83A1	flavonoid biosynthetic process;flavonoid glucuronidation	intracellular membrane-bounded organelle	quercetin 3-O-glucosyltransferase activity;quercetin 7-O-glucosyltransferase activity
XLOC_024233	One Step (Up)	7e-09	Cysteine-rich repeat secretory 38	-	-	-
XLOC_038463	One Step (Up)	7.07419e-09	ribonuclease H At1g65750 family	RNA phosphodiester bond hydrolysis, endonucleolytic	-	nucleic acid binding;RNA-DNA hybrid ribonuclease activity
XLOC_019719	One Step (Up)	7.19062e-09	ribonuclease H At1g65750 family	-	-	-
XLOC_041607	One Step (Up)	7.22192e-09	glutathione S- partial	glutathione metabolic process;toxin catabolic process	cytoplasm	glutathione transferase activity;lactoylglutathione lyase activity
XLOC_017180	One Step (Up)	7.25852e-09	metal transporter Nramp6-like	transport	integral component of membrane	transporter activity
XLOC_030293	One Step (Up)	7.2704e-09	Peroxidase 66	-	-	-
XLOC_024959	One Step (Up)	7.87839e-09	CHD3-type chromatin-remodeling factor PICKLE-like	regulation of transcription, DNA-templated;metabolic process	nucleus	DNA binding;iron ion binding;ATP binding;zinc ion binding;hydrolase activity, acting on acid anhydrides, in phosphorus-containing anhydrides
XLOC_044884	One Step (Up)	8e-09	---NA---	-	-	-
XLOC_017678	One Step (Up)	8.68631e-09	transcription factor TGA1-like isoform X1	transcription, DNA-templated;regulation of transcription, DNA-templated	-	transcription factor activity, sequence-specific DNA binding;sequence-specific DNA binding
XLOC_026393	One Step (Up)	8.82506e-09	PREDICTED: midasin-like	-	-	nucleotide binding
XLOC_050494	One Step (Up)	9e-09	Retrovirus-related Pol poly from transposon partial	-	-	-
XLOC_041349	One Step (Up)	9.2455e-09	hypothetical protein GLYMA_18G072900	-	membrane	-
XLOC_010769	One Step (Up)	9.36238e-09	Laccase-7	lignin catabolic process;oxidation-reduction process	apoplast	copper ion binding;hydroquinone:oxygen oxidoreductase activity
XLOC_017584	One Step (Up)	9.3981e-09	---NA---	-	-	-
XLOC_014204	One Step (Up)	9.67498e-09	Purple acid phosphatase 22	dephosphorylation	integral component of membrane	acid phosphatase activity;metal ion binding
XLOC_031399	One Step (Up)	9.73624e-09	PREDICTED: uncharacterized protein At1g28695-like	-	integral component of membrane	-
XLOC_002815	One Step (Up)	9.7819e-09	alpha carbonic anhydrase 7-like	one-carbon metabolic process	-	carbonate dehydratase activity;zinc ion binding
XLOC_046860	One Step (Up)	1.02242e-08	Retrotransposable element Tf2	-	-	-
XLOC_006949	One Step (Up)	1.0228e-08	hypothetical protein KK1_039764	-	-	-
XLOC_050986	One Step (Up)	1.03896e-08	probable 1-deoxy-D-xylulose-5-phosphate synthase chloroplastic	terpenoid biosynthetic process	-	1-deoxy-D-xylulose-5-phosphate synthase activity
XLOC_046591	One Step (Up)	1.06189e-08	Retrovirus-related Pol poly from transposon TNT 1-94	DNA integration	integral component of membrane	nucleic acid binding;zinc ion binding
XLOC_049986	One Step (Up)	1.06913e-08	DETOXIFICATION 49-like	drug transmembrane transport	integral component of membrane	drug transmembrane transporter activity;antiporter activity
XLOC_036229	One Step (Up)	1.07568e-08	hypothetical protein glysoja_028606	-	-	-
XLOC_014430	One Step (Up)	1.14408e-08	hypothetical protein KK1_031645	-	-	-
XLOC_034763	One Step (Up)	1.18409e-08	hypothetical protein KK1_008541	-	-	-
XLOC_021541	One Step (Up)	1.22918e-08	Reticuline oxidase	oxidation-reduction process	-	oxidoreductase activity, acting on CH-OH group of donors;flavin adenine dinucleotide binding
XLOC_034468	One Step (Up)	1.23636e-08	Superoxide dismutase [Cu-Zn]	removal of superoxide radicals;oxidation-reduction process	-	superoxide dismutase activity;metal ion binding
XLOC_038869	One Step (Up)	1.26137e-08	receptor 12	-	integral component of membrane	-
XLOC_036904	One Step (Up)	1.268e-08	Beta- soluble isoenzyme I	carbohydrate metabolic process	integral component of membrane	sucrose alpha-glucosidase activity
XLOC_041247	One Step (Up)	1.32706e-08	BON1-associated 2	-	-	-
XLOC_008903	One Step (Up)	1.3302e-08	glutamate--cysteine chloroplastic-like	cellular modified amino acid biosynthetic process	-	ligase activity
XLOC_044090	One Step (Up)	1.34463e-08	Exocyst complex component 8	exocyst assembly;exocyst localization	exocyst	-
XLOC_025126	One Step (Up)	1.3848e-08	NRT1 PTR FAMILY -like isoform X1	transport	integral component of membrane	transporter activity
XLOC_048150	One Step (Up)	1.38529e-08	long chain acyl- synthetase 4-like	metabolic process	-	catalytic activity
XLOC_032813	One Step (Up)	1.38808e-08	PREDICTED: uncharacterized protein LOC108346982	-	-	-
XLOC_012724	One Step (Up)	1.38956e-08	abscisic acid receptor PYL4-like	abscisic acid-activated signaling pathway;negative regulation of catalytic activity;regulation of protein serine/threonine phosphatase activity	nucleus;cytoplasm	protein phosphatase inhibitor activity;receptor activity;abscisic acid binding
XLOC_033265	One Step (Up)	1.39252e-08	Defensin 6	killing of cells of other organism;defense response to fungus	-	-
XLOC_018349	One Step (Up)	1.41017e-08	hypothetical protein KK1_002414	-	-	-
XLOC_026370	One Step (Up)	1.4379e-08	NAC domain-containing 29	transcription, DNA-templated;regulation of transcription, DNA-templated	nucleus	DNA binding
XLOC_045213	One Step (Up)	1.45238e-08	Amino acid permease 3	amino acid transmembrane transport	plasma membrane;integral component of membrane	amino acid transmembrane transporter activity
XLOC_012799	One Step (Up)	1.45256e-08	UPF0481 At3g47200 family	-	integral component of membrane	-
XLOC_012149	One Step (Up)	1.47299e-08	Ulp1 protease carboxy-terminal domain	-	-	-
XLOC_012480	One Step (Up)	1.48988e-08	Retrovirus-related Pol poly from transposon TNT 1-94	-	-	-
XLOC_048001	One Step (Up)	1.5e-08	seed linoleate 9S-lipoxygenase-2	oxylipin biosynthetic process;oxidation-reduction process	-	oxidoreductase activity, acting on single donors with incorporation of molecular oxygen, incorporation of two atoms of oxygen;metal ion binding
XLOC_034878	One Step (Up)	1.51817e-08	Cytochrome P450 71A1	oxidation-reduction process	integral component of membrane	monooxygenase activity;iron ion binding;oxidoreductase activity, acting on paired donors, with incorporation or reduction of molecular oxygen;heme binding
XLOC_038350	One Step (Up)	1.52211e-08	stigma-specific STIG1 1	-	-	-
XLOC_024250	One Step (Up)	1.52408e-08	Transaldolase	carbohydrate metabolic process;pentose-phosphate shunt	cytoplasm	sedoheptulose-7-phosphate:D-glyceraldehyde-3-phosphate glyceronetransferase activity
XLOC_019335	One Step (Up)	1.57828e-08	---NA---	-	-	-
XLOC_005674	One Step (Up)	1.58265e-08	Copia partial	-	-	-
XLOC_007879	One Step (Up)	1.6e-08	PREDICTED: uncharacterized protein LOC100787253	-	-	-
XLOC_043351	One Step (Up)	1.61122e-08	Feruloyl esterase A	lipid metabolic process	integral component of membrane	hydrolase activity
XLOC_017417	One Step (Up)	1.61175e-08	GLABRA2 expression modulator	-	-	-
XLOC_036740	One Step (Up)	1.63697e-08	hypothetical protein KK1_022455, partial	-	-	-
XLOC_026834	One Step (Up)	1.65076e-08	hypothetical protein KK1_032455, partial	-	-	-
XLOC_017660	One Step (Up)	1.65935e-08	glutathione S-transferase	metabolic process	-	glutathione transferase activity
XLOC_043608	One Step (Up)	1.66219e-08	glutamate--cysteine chloroplastic-like	glutathione biosynthetic process	-	glutamate-cysteine ligase activity
XLOC_046896	One Step (Up)	1.67202e-08	Beta- cell wall isozyme	carbohydrate metabolic process	-	sucrose alpha-glucosidase activity
XLOC_032518	One Step (Up)	1.67271e-08	hypothetical protein glysoja_020078	-	-	-
XLOC_018286	One Step (Up)	1.67741e-08	---NA---	-	-	-
XLOC_007964	One Step (Up)	1.68524e-08	dirigent 10-like	phenylpropanoid biosynthetic process;regulation of catalytic activity	integral component of membrane	guiding stereospecific synthesis activity
XLOC_034406	One Step (Up)	1.69091e-08	serine threonine- kinase CTR1-like	MAPK cascade;activation of MAPKK activity	intracellular	MAP kinase kinase kinase activity;ATP binding
XLOC_042170	One Step (Up)	1.7e-08	---NA---	-	-	-
XLOC_001927	One Step (Up)	1.7e-08	probable carboxylesterase 15	metabolic process	-	hydrolase activity
XLOC_037697	One Step (Up)	1.71377e-08	pectinesterase pectinesterase inhibitor 6	cell wall modification;negative regulation of catalytic activity;pectin catabolic process	extracellular region;cell wall	pectinesterase activity;aspartyl esterase activity;pectinesterase inhibitor activity
XLOC_051699	One Step (Up)	1.73591e-08	GDSL esterase lipase 1-like	-	-	-
XLOC_024523	One Step (Up)	1.75171e-08	Myb-related Zm1	-	-	-
XLOC_015178	One Step (Up)	1.7651e-08	Retrovirus-related Pol poly from transposon TNT 1-94	-	-	-
XLOC_043919	One Step (Up)	1.77746e-08	cytochrome P450 71D11-like	secondary metabolite biosynthetic process;oxidation-reduction process	integral component of membrane	iron ion binding;oxidoreductase activity, acting on paired donors, with incorporation or reduction of molecular oxygen, NAD(P)H as one donor, and incorporation of one atom of oxygen;heme binding
XLOC_004067	One Step (Up)	1.77986e-08	hypothetical protein glysoja_019763	-	-	-
XLOC_050172	One Step (Up)	1.8e-08	serine threonine- kinase receptor	protein phosphorylation;defense response;recognition of pollen	plasma membrane;plasmodesma;integral component of membrane	protein serine/threonine kinase activity;ATP binding;carbohydrate binding
XLOC_007911	One Step (Up)	1.80765e-08	serine threonine- kinase At3g07070-like	-	-	-
XLOC_045889	One Step (Up)	1.83502e-08	leucine-rich repeat receptor-like serine threonine- kinase At1g17230	protein phosphorylation	integral component of membrane	protein kinase activity;ATP binding
XLOC_041336	One Step (Up)	1.83611e-08	Cysteine-rich receptor kinase 42	-	-	-
XLOC_041048	One Step (Up)	1.84065e-08	NADP-dependent oxidoreductase P1	oxidation-reduction process	-	zinc ion binding;oxidoreductase activity
XLOC_015050	One Step (Up)	1.84663e-08	---NA---	-	-	-
XLOC_011153	One Step (Up)	1.85061e-08	phospholipase A(1) chloroplastic	lipid metabolic process	-	phosphatidylcholine 1-acylhydrolase activity;phosphatidylserine 1-acylhydrolase activity;1-acyl-2-lysophosphatidylserine acylhydrolase activity
XLOC_025774	One Step (Up)	1.86054e-08	hypothetical protein KK1_041344	-	-	-
XLOC_048714	One Step (Up)	1.86873e-08	hypothetical protein KK1_015294	-	-	-
XLOC_032702	One Step (Up)	1.9e-08	Histone H1	-	chromosome	-
XLOC_041353	One Step (Up)	1.95868e-08	---NA---	-	-	-
XLOC_027725	One Step (Up)	1.96543e-08	FLOWERING LOCUS T	regulation of flower development;photoperiodism, flowering	-	phosphatidylethanolamine binding
XLOC_028382	One Step (Up)	1.97988e-08	Cytochrome P450 716B2 family	multicellular organism development;brassinosteroid homeostasis;sterol metabolic process;brassinosteroid biosynthetic process;oxidation-reduction process	-	monooxygenase activity;iron ion binding;oxidoreductase activity, acting on paired donors, with incorporation or reduction of molecular oxygen;heme binding
XLOC_040404	One Step (Up)	1.99359e-08	hypothetical protein KK1_021265, partial	-	-	-
XLOC_019697	One Step (Up)	2.0234e-08	regulatory NPR5-like isoform X2	-	-	-
XLOC_008586	One Step (Up)	2.04004e-08	Subtilisin-like protease	proteolysis	-	serine-type endopeptidase activity
XLOC_047824	One Step (Up)	2.1e-08	DUF295 family	-	-	-
XLOC_034633	One Step (Up)	2.1e-08	potassium transporter 5-like	potassium ion transmembrane transport	integral component of membrane	potassium ion transmembrane transporter activity
XLOC_027709	One Step (Up)	2.10505e-08	ribonuclease H At1g65750 partial	-	-	-
XLOC_022631	One Step (Up)	2.10932e-08	hypothetical protein KK1_041344	-	-	-
XLOC_004240	One Step (Up)	2.1305e-08	Jasmonate O-methyltransferase	methylation	-	jasmonate O-methyltransferase activity
XLOC_034048	One Step (Up)	2.14899e-08	Wall-associated receptor kinase-like 20	protein phosphorylation;cell surface receptor signaling pathway	plasma membrane;integral component of membrane	protein serine/threonine kinase activity;ATP binding;polysaccharide binding
XLOC_033338	One Step (Up)	2.16123e-08	C2 and GRAM domain-containing	-	-	-
XLOC_009544	One Step (Up)	2.19029e-08	hypothetical protein KK1_026289	-	-	-
XLOC_020661	One Step (Up)	2.19373e-08	hypothetical protein KK1_044435	-	-	-
XLOC_010347	One Step (Up)	2.21489e-08	Transposon Ty3-I Gag-Pol poly	-	-	-
XLOC_032418	One Step (Up)	2.23943e-08	hypothetical protein KK1_001374, partial	-	-	-
XLOC_041920	One Step (Up)	2.34382e-08	vacuolar iron transporter homolog 4-like	intracellular sequestering of iron ion;cellular manganese ion homeostasis;iron ion transmembrane transport;cellular response to iron ion;manganese ion transmembrane transport	cell;integral component of membrane	iron ion transmembrane transporter activity;manganese ion transmembrane transporter activity
XLOC_014017	One Step (Up)	2.35112e-08	hypothetical protein KK1_033012	-	-	-
XLOC_045519	One Step (Up)	2.35189e-08	---NA---	-	-	-
XLOC_003972	One Step (Up)	2.35707e-08	receptor 12	-	-	-
XLOC_016557	One Step (Down)	5.94879e-09	Transcription factor MYB39	-	-	-
XLOC_040811	One Step (Down)	6e-09	---NA---	-	-	-
XLOC_044169	One Step (Down)	6.07243e-09	RADIALIS-like 4	-	nucleus	DNA binding
XLOC_001171	One Step (Down)	6.14524e-09	sesquiterpene synthase	-	-	lyase activity;metal ion binding
XLOC_044183	One Step (Down)	6.29933e-09	bifunctional dihydrofolate reductase-thymidylate synthase-like	dTMP biosynthetic process;glycine biosynthetic process;one-carbon metabolic process;methylation;tetrahydrofolate biosynthetic process;oxidation-reduction process	-	dihydrofolate reductase activity;thymidylate synthase activity
XLOC_001491	One Step (Down)	6.33677e-09	---NA---	-	-	-
XLOC_028159	One Step (Down)	6.33677e-09	---NA---	-	-	-
XLOC_016696	One Step (Down)	6.55682e-09	Na+ H+ exchanger 1	monovalent inorganic cation transport;transmembrane transport	-	antiporter activity
XLOC_041271	One Step (Down)	6.58468e-09	PAIR1 isoform X2	-	-	-
XLOC_018935	One Step (Down)	6.59053e-09	ALWAYS EARLY 2-like isoform X1	transcription, DNA-templated;cell cycle	nucleus;transcriptional repressor complex	DNA binding
XLOC_008172	One Step (Down)	6.60082e-09	GDSL esterase lipase At5g33370 family	9,9'-di-cis-zeta-carotene desaturation to 7,9,7',9'-tetra-cis-lycopene;oxidation-reduction process	-	9,9'-dicis-carotene:quinone oxidoreductase activity;7,9,9'-tricis-neurosporene:quinone oxidoreductase activity
XLOC_036967	One Step (Down)	6.62369e-09	ABC transporter G family member 15	metabolic process;transmembrane transport	plasma membrane;integral component of membrane	ATP binding;ATPase activity, coupled to transmembrane movement of substances
XLOC_008732	One Step (Down)	6.63854e-09	---NA---	-	-	-
XLOC_017613	One Step (Down)	6.87348e-09	---NA---	-	-	-
XLOC_004148	One Step (Down)	7e-09	Transcription factor MYB44	-	-	DNA binding
XLOC_044780	One Step (Down)	7e-09	---NA---	-	-	-
XLOC_038765	One Step (Down)	7.06475e-09	Uncharacterized protein At4g15970 family	-	integral component of membrane	-
XLOC_022506	One Step (Down)	7.12964e-09	30S ribosomal S17-like	translation	ribosome	structural constituent of ribosome
XLOC_053303	One Step (Down)	7.13395e-09	Mannan endo-1,4-beta-mannosidase 1	mannan catabolic process	-	mannan endo-1,4-beta-mannosidase activity
XLOC_052327	One Step (Down)	7.16664e-09	Piriformospora indica-insensitive 2	metabolic process	integral component of membrane	transferase activity
XLOC_022370	One Step (Down)	7.25589e-09	hypothetical protein KK1_026066	-	-	-
XLOC_032881	One Step (Down)	7.2702e-09	FAR1-RELATED SEQUENCE 5	-	-	-
XLOC_023478	One Step (Down)	7.42329e-09	hypothetical protein KK1_047213	-	-	-
XLOC_045496	One Step (Down)	7.58286e-09	---NA---	-	-	-
XLOC_033819	One Step (Down)	7.59486e-09	hypothetical protein KK1_009747, partial	-	integral component of membrane	-
XLOC_024126	One Step (Down)	7.64046e-09	hypothetical protein PHAVU_008G142900g, partial	-	intracellular	zinc ion binding
XLOC_038726	One Step (Down)	7.78899e-09	Aldehyde dehydrogenase family 2 member C4	oxidation-reduction process	-	retinal dehydrogenase activity;aldehyde dehydrogenase (NAD) activity;coniferyl-aldehyde dehydrogenase activity
XLOC_049283	One Step (Down)	8e-09	IQ-DOMAIN 31	-	-	-
XLOC_043365	One Step (Down)	8.16395e-09	hypothetical protein KK1_013173	-	-	-
XLOC_004511	One Step (Down)	8.71331e-09	Oligopeptide transporter 2	transmembrane transport	integral component of membrane	-
XLOC_044841	One Step (Down)	8.78278e-09	hypothetical protein PHAVU_002G075600g	-	integral component of membrane	-
XLOC_032436	One Step (Down)	8.79481e-09	hypothetical protein MANES_06G006900	-	-	-
XLOC_021571	One Step (Down)	8.80663e-09	hypothetical protein KK1_030132	-	-	-
XLOC_023897	One Step (Down)	8.81408e-09	ENHANCED DOWNY MILDEW 2-like	-	-	zinc ion binding
XLOC_048921	One Step (Down)	8.84686e-09	5 -AMP-activated kinase subunit beta-2	-	-	-
XLOC_029881	One Step (Down)	8.91914e-09	Non-specific lipid-transfer At2g13820 family	-	-	-
XLOC_017746	One Step (Down)	9e-09	Flavonol synthase flavanone 3-hydroxylase	oxidation-reduction process	-	metal ion binding;dioxygenase activity
XLOC_043540	One Step (Down)	9.13077e-09	aspartic ase nepenthesin-1-like	-	-	-
XLOC_023831	One Step (Down)	9.17583e-09	hypothetical protein KK1_046445	-	-	-
XLOC_027107	One Step (Down)	9.35224e-09	ethylene-responsive transcription factor ESR2-like	-	-	-
XLOC_047771	One Step (Down)	9.44408e-09	hypothetical protein KK1_015450	-	-	-
XLOC_013131	One Step (Down)	9.56627e-09	glucan endo-1,3-beta-glucosidase GVI	carbohydrate metabolic process	anchored component of plasma membrane	hydrolase activity, hydrolyzing O-glycosyl compounds;polysaccharide binding
XLOC_048130	One Step (Down)	9.62117e-09	probable membrane-associated kinase regulator 2	-	-	-
XLOC_025236	One Step (Down)	9.64764e-09	AP-5 complex subunit zeta	-	AP-5 adaptor complex	-
XLOC_022779	One Step (Down)	9.74878e-09	zinc-finger homeodomain 1-like	-	-	DNA binding
XLOC_045660	One Step (Down)	9.79311e-09	NAC domain-containing 100-like isoform X1	transcription, DNA-templated;regulation of transcription, DNA-templated	nucleus	DNA binding
XLOC_021035	One Step (Down)	9.80086e-09	FLUORESCENT IN BLUE chloroplastic	metal ion transport	integral component of membrane	metal ion binding
XLOC_007511	One Step (Down)	9.87654e-09	---NA---	-	-	-
XLOC_014520	One Step (Down)	1.0087e-08	hypothetical protein KK1_025483	-	-	-
XLOC_028478	One Step (Down)	1.03089e-08	hypothetical protein KK1_034915	-	-	-
XLOC_051835	One Step (Down)	1.03471e-08	MYB transcription factor MYB92	-	-	DNA binding
XLOC_037099	One Step (Down)	1.04361e-08	Auxin-induced X10A	response to auxin	-	-
XLOC_012128	One Step (Down)	1.04458e-08	hypothetical protein KK1_033813	-	-	-
XLOC_053453	One Step (Down)	1.05569e-08	GDSL esterase lipase At4g16230-like	9,9'-di-cis-zeta-carotene desaturation to 7,9,7',9'-tetra-cis-lycopene;oxidation-reduction process	integral component of membrane	hydrolase activity, acting on ester bonds;9,9'-dicis-carotene:quinone oxidoreductase activity;7,9,9'-tricis-neurosporene:quinone oxidoreductase activity
XLOC_053327	One Step (Down)	1.05596e-08	pectinesterase pectinesterase inhibitor 13	cell wall modification;negative regulation of catalytic activity;pectin catabolic process	cell wall	pectinesterase activity;aspartyl esterase activity;pectinesterase inhibitor activity
XLOC_038231	One Step (Down)	1.05689e-08	Gibberellin 2-beta-dioxygenase 2	response to light stimulus;gibberellin catabolic process;oxidation-reduction process	-	iron ion binding;C-19 gibberellin 2-beta-dioxygenase activity
XLOC_017369	One Step (Down)	1.06574e-08	Choline ethanolamine kinase	CDP-choline pathway;phosphorylation	-	choline kinase activity
XLOC_022866	One Step (Down)	1.07192e-08	auxin-induced 10A5-like	response to auxin	-	-
XLOC_021977	One Step (Down)	1.08722e-08	Transposon Ty3-I Gag-Pol poly	-	-	-
XLOC_014277	One Step (Down)	1.09341e-08	pentatricopeptide repeat-containing At3g14730-like	-	-	-
XLOC_034998	One Step (Down)	1.0937e-08	primary amine oxidase-like	amine metabolic process;oxidation-reduction process	-	copper ion binding;primary amine oxidase activity;quinone binding
XLOC_010200	One Step (Down)	1.1e-08	pentatricopeptide repeat-containing At1g09190	-	-	-
XLOC_003759	One Step (Down)	1.10835e-08	hypothetical protein KK1_034249	-	-	-
XLOC_018433	One Step (Down)	1.10901e-08	phosphatase 2C partial	protein dephosphorylation	-	protein serine/threonine phosphatase activity
XLOC_003430	One Step (Down)	1.11061e-08	---NA---	-	-	-
XLOC_001635	One Step (Down)	1.11785e-08	transcriptional regulator SUPERMAN-like	regulation of transcription, DNA-templated	nucleus	transcription factor activity, sequence-specific DNA binding;sequence-specific DNA binding;transcription regulatory region DNA binding;metal ion binding
XLOC_006698	One Step (Down)	1.1302e-08	TPA_inf: dof	regulation of transcription, DNA-templated	-	DNA binding
XLOC_032414	One Step (Down)	1.1312e-08	---NA---	-	-	-
XLOC_045080	One Step (Down)	1.14063e-08	Transmembrane and coiled-coil domain-containing 4	-	-	-
XLOC_020850	One Step (Down)	1.14468e-08	Phosphatidylinositol-4-phosphate 5-kinase 6	phosphatidylinositol phosphorylation	-	ATP binding;1-phosphatidylinositol-4-phosphate 5-kinase activity
XLOC_020097	One Step (Down)	1.14607e-08	Piriformospora indica-insensitive 2	metabolic process	integral component of membrane	transferase activity
XLOC_024061	One Step (Down)	1.14728e-08	hypothetical protein KK1_039815	-	-	-
XLOC_017671	One Step (Down)	1.15137e-08	UPSTREAM OF FLC	-	-	-
XLOC_021664	One Step (Down)	1.16455e-08	probable 3-hydroxyisobutyryl- hydrolase 3	metabolic process	-	hydro-lyase activity
XLOC_013822	One Step (Down)	1.17174e-08	indole-3-acetate O-methyltransferase 1-like	methylation	-	jasmonate O-methyltransferase activity
XLOC_032524	One Step (Down)	1.17525e-08	hypothetical protein PHAVU_007G012800g	-	-	-
XLOC_042587	One Step (Down)	1.17852e-08	TRANSPARENT TESTA 16	transcription, DNA-templated;regulation of transcription, DNA-templated	nucleus	DNA binding;transcription factor activity, sequence-specific DNA binding;protein dimerization activity
XLOC_042363	One Step (Down)	1.18846e-08	hypothetical protein KK1_023736	-	-	-
XLOC_046509	One Step (Down)	1.2e-08	pollen-specific leucine-rich repeat extensin 4	RNA biosynthetic process	-	DNA-directed RNA polymerase activity
XLOC_044126	One Step (Down)	1.2e-08	hypothetical protein KK1_012287	-	-	-
XLOC_007597	One Step (Down)	1.21022e-08	---NA---	-	-	-
XLOC_050595	One Step (Down)	1.21055e-08	Transcription factor TCP5	-	-	-
XLOC_020157	One Step (Down)	1.21465e-08	ATPase plasma membrane-type	ATP biosynthetic process;regulation of intracellular pH;hydrogen ion transmembrane transport	integral component of plasma membrane;intracellular membrane-bounded organelle	ATP binding;hydrogen-exporting ATPase activity, phosphorylative mechanism;metal ion binding
XLOC_021349	One Step (Down)	1.21465e-08	dentin sialophospho -like	-	-	binding
XLOC_045887	One Step (Down)	1.24064e-08	serine threonine- kinase WAG1-like	protein phosphorylation;intracellular signal transduction	nucleus;cytoplasm;plasma membrane	protein serine/threonine kinase activity;ATP binding
XLOC_021492	One Step (Down)	1.24525e-08	transcriptional regulator RABBIT EARS	regulation of transcription, DNA-templated	nucleus	transcription factor activity, sequence-specific DNA binding;sequence-specific DNA binding;transcription regulatory region DNA binding;metal ion binding
XLOC_053875	One Step (Down)	1.24552e-08	PREDICTED: uncharacterized protein LOC106766549	-	-	-
XLOC_019721	One Step (Down)	1.24857e-08	PREDICTED: esterase-like	9,9'-di-cis-zeta-carotene desaturation to 7,9,7',9'-tetra-cis-lycopene;oxidation-reduction process	integral component of membrane	hydrolase activity, acting on ester bonds;9,9'-dicis-carotene:quinone oxidoreductase activity;7,9,9'-tricis-neurosporene:quinone oxidoreductase activity
XLOC_016704	One Step (Down)	1.25881e-08	---NA---	-	-	-
XLOC_039158	One Step (Down)	1.28077e-08	PREDICTED: uncharacterized protein LOC102661124	nucleic acid phosphodiester bond hydrolysis	nucleus;cytoplasm	nucleic acid binding;3'-5' exonuclease activity
XLOC_035387	One Step (Down)	1.28396e-08	Retrovirus-related Pol poly from transposon TNT 1-94	-	-	-
XLOC_043003	One Step (Down)	1.28555e-08	C-4 methylsterol oxidase DDB-G0270946	fatty acid biosynthetic process;oxidation-reduction process	integral component of membrane	iron ion binding;oxidoreductase activity
XLOC_007335	One Step (Down)	1.28566e-08	Chlorophyllase 2	chlorophyll catabolic process	integral component of membrane	chlorophyllase activity
XLOC_031834	One Step (Down)	1.28637e-08	hypothetical protein KK1_007164	-	-	-
XLOC_020364	One Step (Down)	1.29419e-08	Myb-related Myb4	-	-	-
XLOC_010320	One Step (Down)	1.3e-08	hypothetical protein PHAVU_010G061000g	-	integral component of membrane	-
XLOC_009609	One Step (Down)	1.3e-08	GDSL esterase lipase At5g22810 family	9,9'-di-cis-zeta-carotene desaturation to 7,9,7',9'-tetra-cis-lycopene;oxidation-reduction process	integral component of membrane	hydrolase activity, acting on ester bonds;9,9'-dicis-carotene:quinone oxidoreductase activity;7,9,9'-tricis-neurosporene:quinone oxidoreductase activity
XLOC_001768	One Step (Down)	1.3058e-08	purine permease 4	transport	integral component of membrane	transporter activity
XLOC_013713	One Step (Down)	1.31166e-08	homogentisate phytyltransferase chloroplastic-like	-	-	-
XLOC_044940	One Step (Down)	1.31633e-08	Receptor kinase THESEUS 1	protein phosphorylation	integral component of membrane	protein serine/threonine kinase activity;ATP binding
XLOC_007759	One Step (Down)	1.31788e-08	Digeranylgeranylglyceryl phosphate partial	-	-	-
XLOC_018137	One Step (Down)	1.32259e-08	Aquaporin TIP1-3	water transport;cellular water homeostasis;glycerol transport;ion transmembrane transport	integral component of plasma membrane;plant-type vacuole membrane;central vacuole	water channel activity;glycerol channel activity
XLOC_006986	One Step (Down)	1.35292e-08	Non-specific lipid-transfer 3	lipid transport	-	lipid binding
XLOC_035750	One Step (Down)	1.372e-08	FANTASTIC FOUR 3-like	-	-	-
XLOC_041982	One Step (Down)	1.39085e-08	Retrovirus-related Pol poly from transposon TNT 1-94	-	-	-
XLOC_045706	One Step (Down)	1.4e-08	Transcription factor E2F4	transcription, DNA-templated;regulation of transcription, DNA-templated	nucleus;transcription factor complex;integral component of membrane	DNA binding;transcription factor activity, sequence-specific DNA binding
XLOC_018694	One Step (Down)	1.4e-08	GDSL esterase lipase EXL3	9,9'-di-cis-zeta-carotene desaturation to 7,9,7',9'-tetra-cis-lycopene;oxidation-reduction process	-	hydrolase activity, acting on ester bonds;9,9'-dicis-carotene:quinone oxidoreductase activity;7,9,9'-tricis-neurosporene:quinone oxidoreductase activity
XLOC_009077	One Step (Down)	1.4e-08	---NA---	-	-	-
XLOC_044193	One Step (Down)	1.4e-08	Peroxidase 37	response to oxidative stress;plant-type cell wall organization;hydrogen peroxide catabolic process;oxidation-reduction process;cellular oxidant detoxification	extracellular region;plant-type cell wall	peroxidase activity;heme binding;metal ion binding
XLOC_003330	One Step (Down)	1.40941e-08	GDSL esterase lipase At2g42990 family	9,9'-di-cis-zeta-carotene desaturation to 7,9,7',9'-tetra-cis-lycopene;oxidation-reduction process	-	hydrolase activity, acting on ester bonds;9,9'-dicis-carotene:quinone oxidoreductase activity;7,9,9'-tricis-neurosporene:quinone oxidoreductase activity
XLOC_019936	One Step (Down)	1.41472e-08	pectinesterase pectinesterase inhibitor 12	cell wall modification;negative regulation of catalytic activity;pectin catabolic process	cell wall	pectinesterase activity;aspartyl esterase activity;pectinesterase inhibitor activity
XLOC_006511	One Step (Down)	1.43681e-08	---NA---	-	-	-
XLOC_007782	One Step (Down)	1.43729e-08	---NA---	-	-	-
XLOC_034171	One Step (Down)	1.43985e-08	Formin 11	-	membrane	-
XLOC_042617	One Step (Down)	1.44763e-08	transcriptional regulator RABBIT EARS	regulation of transcription, DNA-templated	nucleus	transcription factor activity, sequence-specific DNA binding;sequence-specific DNA binding;transcription regulatory region DNA binding;metal ion binding
XLOC_007939	One Step (Down)	1.45196e-08	Aristolochene synthase	metabolic process	-	magnesium ion binding;casbene synthase activity
XLOC_023291	One Step (Down)	1.46196e-08	hypothetical protein KK1_031552	-	integral component of membrane	-
XLOC_022864	One Step (Down)	1.47475e-08	calcium-dependent kinase 17-like	abscisic acid-activated signaling pathway;peptidyl-serine phosphorylation;intracellular signal transduction;protein autophosphorylation	nucleus;cytoplasm	calmodulin-dependent protein kinase activity;calcium ion binding;calmodulin binding;ATP binding;calcium-dependent protein serine/threonine kinase activity
XLOC_006842	One Step (Down)	1.5e-08	GRF1-interacting factor 2-like	-	-	-
XLOC_044396	One Step (Down)	1.50706e-08	Aldose reductase	oxidation-reduction process	-	alcohol dehydrogenase (NADP+) activity
XLOC_029999	One Step (Down)	1.51189e-08	hypothetical protein PHAVU_007G199000g	microtubule-based movement;metabolic process	kinesin complex;microtubule	microtubule motor activity;ATP binding;microtubule binding;ATPase activity
XLOC_007644	One Step (Down)	1.51381e-08	---NA---	-	-	-
XLOC_041255	One Step (Down)	1.51392e-08	hypothetical protein KK1_021304	-	-	-
XLOC_005287	One Step (Down)	1.51941e-08	Non-specific lipid-transfer partial	-	-	-
XLOC_007230	One Step (Down)	1.51947e-08	hypothetical protein KK1_027098	-	-	-
XLOC_020174	One Step (Down)	1.53215e-08	Calcium-dependent kinase 24	abscisic acid-activated signaling pathway;peptidyl-serine phosphorylation;intracellular signal transduction;protein autophosphorylation	nucleus;cytoplasm;plasma membrane	calmodulin-dependent protein kinase activity;calcium ion binding;calmodulin binding;ATP binding;calcium-dependent protein serine/threonine kinase activity
XLOC_035621	One Step (Down)	1.53493e-08	homeobox SBH1-like isoform X1	regulation of transcription, DNA-templated	nucleus	sequence-specific DNA binding
XLOC_030323	One Step (Down)	1.54401e-08	hypothetical protein GLYMA_10G242900	-	-	-
XLOC_003787	One Step (Down)	1.56205e-08	Polygalacturonase	carbohydrate metabolic process;cell wall organization	extracellular region	polygalacturonase activity
XLOC_029001	One Step (Down)	1.56243e-08	---NA---	-	-	-
XLOC_004741	One Step (Down)	1.57253e-08	ALTERED XYLOGLUCAN 4-like	cell wall organization or biogenesis	Golgi apparatus;integral component of membrane	O-acetyltransferase activity
XLOC_034249	One Step (Down)	1.58731e-08	Ribonuclease partial	-	-	-
XLOC_032615	One Step (Down)	1.59064e-08	hypothetical protein KK1_023940	-	-	-
XLOC_001471	One Step (Down)	1.59138e-08	N-acetylglucosaminyl-phosphatidylinositol biosynthetic -like	GPI anchor biosynthetic process	-	-
XLOC_012795	One Step (Down)	1.6e-08	PREDICTED: uncharacterized protein LOC102668462	-	-	-
XLOC_044262	One Step (Down)	1.6e-08	AP2-like ethylene-responsive transcription factor AIL6	transcription, DNA-templated;regulation of transcription, DNA-templated;multicellular organism development	nucleus	DNA binding;transcription factor activity, sequence-specific DNA binding
XLOC_023304	One Step (Down)	1.61155e-08	hypothetical protein KK1_031557	-	-	-
XLOC_033910	One Step (Down)	1.61364e-08	transcriptional regulator SUPERMAN-like	regulation of transcription, DNA-templated	nucleus	transcription factor activity, sequence-specific DNA binding;sequence-specific DNA binding;transcription regulatory region DNA binding
XLOC_008126	One Step (Down)	1.62652e-08	hypothetical protein KK1_049023, partial	metabolic process	integral component of membrane	prenyltransferase activity
XLOC_037840	One Step (Down)	1.63428e-08	LRR receptor-like serine threonine- kinase ERL1	protein phosphorylation	integral component of membrane	protein serine/threonine kinase activity;ATP binding
XLOC_004552	One Step (Down)	1.64227e-08	B3 domain-containing Os01g0234100 partial	transcription, DNA-templated;regulation of transcription, DNA-templated	nucleus	DNA binding
XLOC_019309	One Step (Down)	1.66257e-08	hypothetical protein KK1_039849	transcription, DNA-templated	nucleus	chromatin binding;zinc ion binding
XLOC_046271	One Step (Down)	1.66485e-08	probable S-acyltransferase 1	metabolic process	integral component of membrane	zinc ion binding;protein-cysteine S-palmitoyltransferase activity
XLOC_009118	One Step (Down)	1.67668e-08	Extracellular ribonuclease LE	-	-	-
XLOC_046438	One Step (Down)	1.67965e-08	Seed trypsin chymotrypsin inhibitor TI5-72	negative regulation of endopeptidase activity	extracellular region	serine-type endopeptidase inhibitor activity
XLOC_008325	One Step (Down)	1.68322e-08	Enolase, partial	glycolytic process	phosphopyruvate hydratase complex	magnesium ion binding;phosphopyruvate hydratase activity
XLOC_026735	One Step (Down)	1.68923e-08	hypothetical protein KK1_048138	-	-	-
XLOC_030021	One Step (Down)	1.69458e-08	meiotically up-regulated gene 184 -like	-	-	-
XLOC_050081	One Step (Down)	1.7e-08	egg cell-secreted -like	-	-	-
XLOC_007196	One Step (Down)	1.7e-08	hypothetical protein KK1_040345	-	-	-
XLOC_039563	One Step (Down)	1.7e-08	---NA---	-	-	-
XLOC_052545	One Step (Down)	1.70925e-08	hypothetical protein KK1_002313	-	-	-
XLOC_006628	One Step (Down)	1.7126e-08	transcriptional regulator SUPERMAN-like	regulation of transcription, DNA-templated	nucleus	transcription factor activity, sequence-specific DNA binding;sequence-specific DNA binding;transcription regulatory region DNA binding;metal ion binding
XLOC_009961	One Step (Down)	1.73679e-08	---NA---	-	-	-
XLOC_006195	One Step (Down)	1.77097e-08	ZF-HD homeobox At4g24660 family	-	-	-
XLOC_026020	One Step (Down)	1.7758e-08	potassium transporter 5-like	potassium ion transmembrane transport	integral component of membrane	potassium ion transmembrane transporter activity
XLOC_034159	One Step (Down)	1.77749e-08	pectinesterase pectinesterase inhibitor 41	cell wall modification;negative regulation of catalytic activity;pectin catabolic process	cell wall	pectinesterase activity;aspartyl esterase activity;pectinesterase inhibitor activity
XLOC_009275	One Step (Down)	1.78221e-08	Uncharacterized protein At4g15970 family	-	integral component of membrane	-
XLOC_042658	One Step (Down)	1.78243e-08	hypothetical protein KK1_011790, partial	metal ion transport;cellular transition metal ion homeostasis	cytoplasm	transition metal ion binding
XLOC_001421	One Step (Down)	1.78805e-08	apyrase 2	metabolic process	-	hydrolase activity
XLOC_000808	One Step (Down)	1.78827e-08	CUP-SHAPED COTYLEDON 2	transcription, DNA-templated;regulation of transcription, DNA-templated	nucleus	DNA binding
XLOC_041122	One Step (Down)	1.79017e-08	Glutelin type-A 2	-	-	nutrient reservoir activity
XLOC_045617	One Step (Down)	1.8e-08	hypothetical protein KK1_019179	-	-	-
XLOC_050121	One Step (Down)	1.8e-08	Retrovirus-related Pol poly from transposon TNT 1-94	-	-	-
XLOC_014370	One Step (Down)	1.82047e-08	(+)-delta-cadinene synthase isozyme partial	metabolic process	-	magnesium ion binding;casbene synthase activity
XLOC_009018	One Step (Down)	1.83174e-08	hypothetical protein KK1_050672, partial	-	-	-
XLOC_023058	One Step (Down)	1.83314e-08	Gag partial	-	-	-
XLOC_016710	One Step (Down)	1.85255e-08	RING-H2 finger ATL63	-	integral component of membrane	zinc ion binding
XLOC_045466	One Step (Down)	1.86056e-08	65-kDa microtubule-associated 3-like isoform X1	microtubule cytoskeleton organization;cytokinesis	-	microtubule binding
XLOC_048024	One Step (Down)	1.86396e-08	aleurone layer morphogenesis	-	-	-
XLOC_002926	One Step (Down)	1.87243e-08	HIPL1 -like isoform X2	carbohydrate metabolic process;oxidation-reduction process	integral component of membrane	oxidoreductase activity, acting on the CH-OH group of donors, quinone or similar compound as acceptor;quinone binding
XLOC_049032	One Step (Down)	1.87928e-08	---NA---	-	-	-
XLOC_000428	One Step (Down)	1.87957e-08	Vacuolar 8	-	nucleus;cytoplasm	-
XLOC_034720	One Step (Down)	1.88092e-08	Homeobox-leucine zipper HAT3	transcription, DNA-templated;regulation of transcription, DNA-templated	nucleus	transcription factor activity, sequence-specific DNA binding;sequence-specific DNA binding
XLOC_045276	One Step (Down)	1.9e-08	chorismate mutase chloroplastic isoform X1	aromatic amino acid family biosynthetic process;chorismate metabolic process	-	chorismate mutase activity
XLOC_008866	One Step (Down)	1.9e-08	Two-component response regulator ARR12	cellular process;regulation of cellular process	-	-
XLOC_022070	One Step (Down)	1.91044e-08	scarecrow 21	transcription, DNA-templated;regulation of transcription, DNA-templated	nucleus	transcription factor activity, sequence-specific DNA binding;sequence-specific DNA binding
XLOC_047125	One Step (Down)	1.92084e-08	mitotic checkpoint serine threonine- kinase BUB1-like	protein phosphorylation;mitotic spindle assembly checkpoint	-	protein kinase activity;ATP binding
XLOC_041186	One Step (Down)	1.93601e-08	---NA---	-	-	-
XLOC_046387	One Step (Down)	1.93824e-08	L-ascorbate oxidase homolog	oxidation-reduction process	-	copper ion binding;oxidoreductase activity
XLOC_005535	One Step (Down)	1.94893e-08	Tyrosine aminotransferase	cellular amino acid metabolic process;biosynthetic process	-	L-tyrosine:2-oxoglutarate aminotransferase activity;pyridoxal phosphate binding;L-phenylalanine:2-oxoglutarate aminotransferase activity
XLOC_014099	One Step (Down)	1.95448e-08	amino acid transporter ANTL1-like	amino acid transmembrane transport	integral component of membrane	amino acid transmembrane transporter activity
XLOC_019319	One Step (Down)	1.97568e-08	hypothetical protein KK1_045267	-	integral component of membrane	-
XLOC_008252	One Step (Down)	1.97704e-08	---NA---	-	-	-
XLOC_012169	One Step (Down)	2e-08	hypothetical protein KK1_049871	-	-	-
XLOC_009525	One Step (Down)	2.00985e-08	BONZAI 3-like isoform X1	negative regulation of cell death	-	calcium-dependent phospholipid binding
XLOC_029647	One Step (Down)	2.01875e-08	homeobox-leucine zipper ATHB-51	transcription, DNA-templated;regulation of transcription, DNA-templated	nucleus	transcription factor activity, sequence-specific DNA binding;sequence-specific DNA binding
XLOC_051201	One Step (Down)	2.02658e-08	DNA-directed RNA polymerase III subunit RPC4	transcription from RNA polymerase III promoter	DNA-directed RNA polymerase III complex	RNA polymerase III activity;DNA binding
XLOC_007393	One Step (Down)	2.03679e-08	---NA---	-	-	-
XLOC_049847	One Step (Down)	2.05337e-08	GTPase-activating GYP7	intracellular protein transport;regulation of vesicle fusion;activation of GTPase activity	intracellular;endomembrane system	GTPase activator activity;Rab GTPase binding
XLOC_036024	One Step (Down)	2.05622e-08	B3 domain-containing At5g66980	-	-	-
XLOC_003686	One Step (Down)	2.06193e-08	Retrovirus-related Pol poly LINE-1	-	-	-
XLOC_006444	One Step (Down)	2.06515e-08	homogentisate phytyltransferase chloroplastic isoform X5	metabolic process	integral component of membrane	prenyltransferase activity
XLOC_007751	One Step (Down)	2.07165e-08	---NA---	-	-	-
XLOC_001962	One Step (Down)	2.07556e-08	RKD4-like isoform X1	-	-	-
XLOC_037512	One Step (Down)	2.08476e-08	---NA---	-	-	-
XLOC_022425	One Step (Down)	2.08493e-08	periodic tryptophan 2 homolog	-	-	-
XLOC_005536	One Step (Down)	2.08581e-08	CUP-SHAPED COTYLEDON 2-like	transcription, DNA-templated;regulation of transcription, DNA-templated	nucleus	DNA binding
XLOC_045253	One Step (Down)	2.10917e-08	EMSY-LIKE 4-like isoform X2	-	-	-
XLOC_046054	One Step (Down)	2.14605e-08	pentatricopeptide repeat-containing At3g18020	metabolic process	-	glutathione transferase activity
XLOC_034629	One Step (Down)	2.15237e-08	GDSL esterase lipase 5	9,9'-di-cis-zeta-carotene desaturation to 7,9,7',9'-tetra-cis-lycopene;oxidation-reduction process	-	hydrolase activity, acting on ester bonds;9,9'-dicis-carotene:quinone oxidoreductase activity;7,9,9'-tricis-neurosporene:quinone oxidoreductase activity
XLOC_022173	One Step (Down)	2.17705e-08	PREDICTED: uncharacterized protein LOC102665678	-	-	-
XLOC_048314	One Step (Down)	2.2e-08	hypothetical protein KK1_014461	-	-	-
XLOC_007654	One Step (Down)	2.2e-08	---NA---	-	-	-
XLOC_038937	One Step (Down)	2.2e-08	AAA domain-containing	-	-	ATP binding
XLOC_013858	One Step (Down)	2.2338e-08	1-acyl-sn-glycerol-3-phosphate acyltransferase	phospholipid biosynthetic process	integral component of membrane	1-acylglycerol-3-phosphate O-acyltransferase activity
XLOC_053166	One Step (Down)	2.24685e-08	hypothetical protein KK1_003615	-	integral component of membrane	-
XLOC_003518	One Step (Down)	2.25484e-08	Nodulin-26	water transport;cellular water homeostasis;glycerol transport;ion transmembrane transport	integral component of plasma membrane	water channel activity;glycerol channel activity
XLOC_032616	One Step (Down)	2.26713e-08	Glucan endo-1,3-beta-glucosidase 13	peptidyl-histidine phosphorylation	-	protein histidine kinase activity
XLOC_012651	One Step (Down)	2.27557e-08	Cysteine-rich receptor kinase 10	-	-	-
XLOC_016724	One Step (Down)	2.31497e-08	probable N-acetyltransferase HLS1-like	N-terminal protein amino acid acetylation	protein acetyltransferase complex	peptide alpha-N-acetyltransferase activity
XLOC_003224	One Step (Down)	2.40858e-08	hypothetical protein KK1_031478	-	-	-
XLOC_045300	One Step (Down)	0.000146817	Mitochondrial outer membrane porin of 34 kDa	anion transport;transmembrane transport;regulation of anion transmembrane transport	mitochondrial outer membrane	voltage-gated anion channel activity
XLOC_050135	One Step (Down)	0.00133185	probable RNA-binding ARP1	-	-	nucleotide binding;nucleic acid binding
XLOC_044212	One Step (Down)	0.00150072	hypothetical protein KK1_012442	-	-	-
XLOC_050779	One Step (Down)	0.00160945	purple acid phosphatase superfamily	dephosphorylation	-	acid phosphatase activity;metal ion binding
XLOC_041980	One Step (Down)	0.00191282	pentatricopeptide repeat-containing mitochondrial	-	-	-
XLOC_036288	One Step (Down)	0.00277273	Lactoylglutathione lyase	metabolic process	-	lyase activity
XLOC_019573	One Step (Down)	0.00283764	pentatricopeptide repeat-containing mitochondrial	-	-	zinc ion binding
XLOC_034238	One Step (Down)	0.00601725	Kunitz trypsin protease inhibitor-like precursor	proteolysis;negative regulation of endopeptidase activity	-	endopeptidase inhibitor activity;peptidase activity
XLOC_018901	One Step (Down)	0.00632537	YEATS domain-containing 2-like	-	membrane	-
XLOC_026144	One Step (Down)	0.00668804	serine threonine- kinase D6PKL2-like	protein phosphorylation;intracellular signal transduction	nucleus;cytoplasm;plasma membrane	protein serine/threonine kinase activity;ATP binding
XLOC_045763	One Step (Down)	0.00720992	glutamate receptor -like	ion transport;G-protein coupled receptor signaling pathway;ionotropic glutamate receptor signaling pathway	integral component of membrane	G-protein coupled receptor activity;ionotropic glutamate receptor activity
XLOC_036991	One Step (Down)	0.00769171	probable alkaline neutral invertase F isoform X1	metabolic process	-	glycopeptide alpha-N-acetylgalactosaminidase activity
XLOC_049884	One Step (Down)	0.00794274	YABBY 4-like	multicellular organism development	-	-
XLOC_044038	One Step (Down)	0.0102931	pentatricopeptide repeat-containing At2g02750	-	-	-
XLOC_011388	One Step (Down)	0.0114266	pentatricopeptide repeat-containing At5g39350-like	-	-	-
XLOC_046527	One Step (Down)	0.0117608	CBS domain-containing mitochondrial-like	-	-	-
XLOC_000555	One Step (Down)	0.0121974	hypothetical protein GLYMA_17G189100	-	-	-
XLOC_019922	One Step (Down)	0.0143702	subtilisin-like protease Glyma18g48580	proteolysis	-	serine-type endopeptidase activity
XLOC_024871	One Step (Down)	0.0152039	pentatricopeptide repeat-containing At3g09060	-	-	-
XLOC_003229	One Step (Down)	0.0153668	pentatricopeptide repeat-containing At3g16010 isoform X1	-	-	-
XLOC_038407	One Step (Down)	0.0170974	CASP 1E1	-	membrane	-
XLOC_038262	One Step (Down)	0.0187245	MLO 13	defense response;response to biotic stimulus	plasma membrane;integral component of membrane	calmodulin binding
XLOC_005847	One Step (Down)	0.0200804	hypothetical protein KK1_024687	-	-	-
XLOC_022248	One Step (Down)	0.0204932	B-cell receptor-associated 31	-	membrane	-
XLOC_031708	One Step (Down)	0.0229614	pectinesterase pectinesterase inhibitor 40	cell wall modification;negative regulation of catalytic activity;pectin catabolic process	cell wall	pectinesterase activity;aspartyl esterase activity;pectinesterase inhibitor activity
XLOC_033770	One Step (Down)	0.0235815	auxin efflux carrier component 1c	auxin-activated signaling pathway;transmembrane transport	integral component of membrane	-
XLOC_023318	One Step (Down)	0.0243828	---NA---	-	-	-
XLOC_033004	One Step (Down)	0.0258151	Pectinesterase inhibitor	negative regulation of catalytic activity	-	enzyme inhibitor activity
XLOC_047049	One Step (Down)	0.0260015	ethylene-responsive transcription factor CRF2	-	-	-
XLOC_016840	One Step (Down)	0.0277258	hypothetical protein KK1_024922	-	integral component of membrane	-
XLOC_049556	One Step (Down)	0.0299527	hypothetical protein PHAVU_002G170100g	-	-	-
XLOC_051206	One Step (Down)	0.0304704	RING-H2 finger ATL52-like	protein ubiquitination;proteasome-mediated ubiquitin-dependent protein catabolic process	integral component of membrane	zinc ion binding;ligase activity;ubiquitin protein ligase activity
XLOC_030451	One Step (Down)	0.0305904	pentatricopeptide repeat-containing At3g26540	-	-	-
XLOC_008481	One Step (Down)	0.0311422	uncharacterized protein LOC100785494	-	-	-
XLOC_027870	One Step (Down)	0.0326782	cytochrome b561 domain-containing At2g30890-like	oxidation-reduction process	integral component of membrane	-
XLOC_003047	One Step (Down)	0.0327031	Receptor kinase At5g59670 family	-	integral component of membrane	-
XLOC_044290	One Step (Down)	0.0335261	AC transposase	-	-	-
XLOC_021521	One Step (Down)	0.0340297	pentatricopeptide repeat-containing mitochondrial-like	-	-	-
XLOC_018369	One Step (Down)	0.0349661	Glycosyltransferase 8 domain-containing 1	metabolic process	integral component of membrane	transferase activity, transferring glycosyl groups
XLOC_049867	One Step (Down)	0.0359464	pectinesterase 68	cell wall modification;pectin catabolic process	cell wall	pectinesterase activity;aspartyl esterase activity
XLOC_015821	One Step (Down)	0.037036	Subtilisin-like protease	proteolysis	cell wall	serine-type endopeptidase activity
XLOC_053441	One Step (Down)	0.037375	hypothetical protein KK1_004147	-	membrane	-
XLOC_044846	One Step (Down)	0.0385676	hypothetical protein KK1_001053	-	-	-
XLOC_028151	One Step (Down)	0.0399182	Transcription factor MYB39	-	-	-
XLOC_044340	One Step (Down)	0.0427672	TORNADO 2	-	integral component of membrane	-
XLOC_039126	One Step (Down)	0.0448563	hypothetical protein KK1_016993	metal ion transport;cellular transition metal ion homeostasis	cytoplasm	transition metal ion binding
XLOC_011700	One Step (Down)	0.0456344	zinc finger chloroplastic-like	DNA biosynthetic process	-	DNA-directed DNA polymerase activity;zinc ion binding
XLOC_038516	One Step (Down)	0.0470363	7-deoxyloganetin glucosyltransferase- partial	metabolic process	-	transferase activity, transferring hexosyl groups
XLOC_051873	One Step (Down)	0.0481978	hypothetical protein KK1_000933	-	-	nucleic acid binding
XLOC_046810	One Step (Down)	0.0492331	---NA---	-	-	-
XLOC_001595	One Step (Down)	0.0496155	dihydroflavonol 4-reducatase 2	oxidation-reduction process	-	dihydrokaempferol 4-reductase activity;coenzyme binding
XLOC_034686	One Step (Down)	0.0499287	3-hydroxybenzoate 6-hydroxylase 1	secondary metabolite biosynthetic process;oxidation-reduction process	-	zeaxanthin epoxidase [overall] activity;salicylate 1-monooxygenase activity;zeaxanthin epoxidase activity;antheraxanthin epoxidase activity;FAD binding
XLOC_034791	One Step (Down)	0.0097378	(+)-neomenthol dehydrogenase	oxidation-reduction process	-	carbonyl reductase (NADPH) activity;15-hydroxyprostaglandin dehydrogenase (NADP+) activity;prostaglandin-E2 9-reductase activity
XLOC_044554	One Step (Down)	0.0167538	hypothetical protein KK1_013147	-	-	-
XLOC_021494	One Step (Down)	0.0225767	aldo-keto reductase family 4 member C9-like	oxidation-reduction process	-	oxidoreductase activity
XLOC_023614	One Step (Down)	0.0332046	hypothetical protein KK1_046877, partial	-	-	-
XLOC_051127	One Step (Down)	0.0442594	hypothetical protein KK1_003996	-	integral component of membrane	polysaccharide binding
XLOC_030711	One Step (Down)	0.0457262	Bidirectional sugar transporter SWEET1	carbohydrate transmembrane transport	integral component of membrane	sugar transmembrane transporter activity
XLOC_027397	One Step (Down)	0.0485015	---NA---	-	-	-
XLOC_039143	One Step (Down)	0.045264	Obg-like ATPase 1	metabolic process	cytoplasm;integral component of membrane	ATP binding;GTP binding;ATPase activity;ribosome binding;ribosomal large subunit binding
XLOC_014307	Two Step (Up-Down)	0.0206928	70 kDa peptidyl-prolyl isomerase	protein peptidyl-prolyl isomerization;chaperone-mediated protein folding	endoplasmic reticulum membrane	peptidyl-prolyl cis-trans isomerase activity;FK506 binding
XLOC_028418	Two Step (Up-Down)	0.0482535	Secretory carrier-associated membrane 1	-	-	-
XLOC_002354	Two Step (Up-Down)	0.00399203	maturase K (mitochondrion)	mRNA processing	mitochondrion	-
XLOC_047967	Two Step (Up-Down)	0.0152606	LRR receptor-like serine threonine- kinase At1g51880 partial	protein phosphorylation	integral component of membrane	protein serine/threonine kinase activity;ATP binding
XLOC_008383	Two Step (Up-Down)	0.0173082	---NA---	-	-	-
XLOC_009710	Two Step (Up-Down)	0.0182602	---NA---	-	-	-
XLOC_012422	Two Step (Up-Down)	0.0253707	hypothetical protein glysoja_020318	-	-	-
XLOC_030242	Two Step (Up-Down)	0.0378242	probable membrane-associated kinase regulator 6	-	-	-
XLOC_051234	Two Step (Up-Down)	0.0428623	NAC domain-containing 68	transcription, DNA-templated;regulation of transcription, DNA-templated	nucleus	DNA binding
XLOC_018593	Two Step (Up-Down)	0.00395486	hypothetical protein KK1_029586	-	integral component of membrane	-
XLOC_003610	Two Step (Up-Down)	0.0249957	(+)-delta-cadinene synthase isozyme A	metabolic process	-	magnesium ion binding;casbene synthase activity
XLOC_027715	Two Step (Up-Down)	0.0347807	heat shock 70 kDa -like	-	-	ATP binding
XLOC_044814	Two Step (Up-Down)	0.0385032	---NA---	-	-	-
XLOC_017750	Two Step (Up-Down)	0.0420295	transcription factor IIIB 90 kDa subunit-like isoform X1	-	-	-
XLOC_024040	Two Step (Down-Up)	0.0150098	elongation of fatty acids 3-like	-	integral component of membrane	-
XLOC_019726	Two Step (Down-Up)	0.0165246	hypothetical protein KK1_032775	-	-	-
XLOC_046792	Two Step (Down-Up)	0.016875	serine threonine- kinase WAG1-like	protein phosphorylation	-	protein kinase activity;ATP binding
XLOC_026614	Two Step (Down-Up)	0.0320334	ATP synthase subunit	-	-	-
XLOC_050458	Two Step (Down-Up)	0.0388505	DETOXIFICATION 56-like	drug transmembrane transport;regulation of stomatal opening	plasma membrane;integral component of membrane	drug transmembrane transporter activity;antiporter activity
XLOC_000583	Two Step (Down-Up)	0.0490314	O-glucosyltransferase 1-like	metabolic process	integral component of membrane	transferase activity, transferring glycosyl groups
XLOC_005174	Two Step (Down-Up)	0.0319434	Phosphoenolpyruvate carboxylase 2	tricarboxylic acid cycle;carbon fixation;leaf development	cytosol;chloroplast;apoplast	phosphoenolpyruvate carboxylase activity;2-alkenal reductase [NAD(P)] activity
