# Supplementary material for: Deciphering Transcriptional Programming during Pod and Seed Development Using RNA-Seq in Pigeonpea (Cajanus cajan)
Source: PLoS One. 2016 Oct 19;11(10):e0164959. doi: 10.1371/journal.pone.0164959 (PMC5070767; doi:10.1371/journal.pone.0164959)
Supplement: S8 Table — (XLSX) [file pone.0164959.s010.xlsx]

## Sheet: Sheet1
S8 Table: Genes identified specifically in different samples
ID	Stage	tvalue	TF Family	Functional Annotation
XLOC_000230	Em_0	1		--
XLOC_000808	Em_0	1	NAC	CUP-SHAPED COTYLEDON 2
XLOC_001171	Em_0	1	bHLH	sesquiterpene synthase
XLOC_001421	Em_0	1		apyrase 2
XLOC_001491	Em_0	1		--
XLOC_003224	Em_0	1		hypothetical protein KK1_031478
XLOC_003490	Em_0	1		Ribonuclease partial
XLOC_003787	Em_0	1	C2H2	Polygalacturonase
XLOC_005287	Em_0	1		Non-specific lipid-transfer partial
XLOC_005303	Em_0	1		PREDICTED: uncharacterized protein LOC101515527
XLOC_005535	Em_0	1		Tyrosine aminotransferase
XLOC_005536	Em_0	1	NAC	CUP-SHAPED COTYLEDON 2-like
XLOC_006444	Em_0	1		homogentisate phytyltransferase chloroplastic isoform X5
XLOC_006495	Em_0	1		hypothetical protein KK1_030951
XLOC_006511	Em_0	1		--
XLOC_006698	Em_0	1	Dof	TPA_inf: dof
XLOC_007511	Em_0	1		--
XLOC_007578	Em_0	1		--
XLOC_007597	Em_0	1		--
XLOC_007751	Em_0	1		--
XLOC_007759	Em_0	1		Digeranylgeranylglyceryl phosphate partial
XLOC_007764	Em_0	1		Digeranylgeranylglyceryl phosphate partial
XLOC_007782	Em_0	1		--
XLOC_007939	Em_0	1		Aristolochene synthase
XLOC_008000	Em_0	1		--
XLOC_008172	Em_0	1		GDSL esterase lipase At5g33370 family
XLOC_008205	Em_0	1		--
XLOC_008238	Em_0	1	bHLH	Aristolochene synthase
XLOC_008252	Em_0	1		--
XLOC_008466	Em_0	1	bHLH	probable terpene synthase 2
XLOC_008966	Em_0	1	MYB	Transcription factor MYB39
XLOC_009018	Em_0	1		hypothetical protein KK1_050672, partial
XLOC_009118	Em_0	1		Extracellular ribonuclease LE
XLOC_009767	Em_0	1		hypothetical protein KK1_028561
XLOC_012169	Em_0	1		hypothetical protein KK1_049871
XLOC_012651	Em_0	1		Cysteine-rich receptor kinase 10
XLOC_013713	Em_0	1		homogentisate phytyltransferase chloroplastic-like
XLOC_014099	Em_0	1		amino acid transporter ANTL1-like
XLOC_016015	Em_0	1	G2-like	subtilisin-like protease C1
XLOC_016436	Em_0	1	bHLH	alpha-farnesene synthase-like
XLOC_016557	Em_0	1	MYB	Transcription factor MYB39
XLOC_016710	Em_0	1	TCP	RING-H2 finger ATL63
XLOC_016724	Em_0	1		probable N-acetyltransferase HLS1-like
XLOC_017317	Em_0	1		3-oxoacyl-[acyl-carrier- ] synthase chloroplastic
XLOC_017369	Em_0	1		Choline ethanolamine kinase
XLOC_017436	Em_0	1		hypothetical protein KK1_041977
XLOC_017613	Em_0	1		--
XLOC_018692	Em_0	1		--
XLOC_019319	Em_0	1		hypothetical protein KK1_045267
XLOC_020097	Em_0	1	NF-YB	Piriformospora indica-insensitive 2
XLOC_020140	Em_0	1		21 kDa
XLOC_020157	Em_0	1	GRAS	ATPase plasma membrane-type
XLOC_020174	Em_0	1	FAR1	Calcium-dependent kinase 24
XLOC_020379	Em_0	1		--
XLOC_021664	Em_0	1		probable 3-hydroxyisobutyryl- hydrolase 3
XLOC_021977	Em_0	1		Transposon Ty3-I Gag-Pol poly
XLOC_022070	Em_0	1	GRAS	scarecrow 21
XLOC_022863	Em_0	1		probable zinc transporter DDB_G0269332
XLOC_022864	Em_0	1	FAR1	calcium-dependent kinase 17-like
XLOC_022866	Em_0	1	bHLH	auxin-induced 10A5-like
XLOC_023058	Em_0	1		Gag partial
XLOC_024352	Em_0	1		probable 3-hydroxyisobutyryl- hydrolase 3
XLOC_024618	Em_0	1	bHLH	11-beta-hydroxysteroid dehydrogenase-like 2
XLOC_024851	Em_0	1		COBRA 10
XLOC_025139	Em_0	1		--
XLOC_026104	Em_0	1		hypothetical protein KK1_038462
XLOC_026588	Em_0	1		pathogenesis-related PR-1-like
XLOC_027107	Em_0	1	ERF	ethylene-responsive transcription factor ESR2-like
XLOC_027450	Em_0	1		hypothetical protein KK1_033622, partial
XLOC_028159	Em_0	1		--
XLOC_028478	Em_0	1		hypothetical protein KK1_034915
XLOC_029038	Em_0	1		Digeranylgeranylglyceryl phosphate partial
XLOC_031590	Em_0	1	FAR1	IQ domain-containing IQM6-like isoform X1
XLOC_031834	Em_0	1		hypothetical protein KK1_007164
XLOC_032176	Em_0	1		BI1-like protein
XLOC_032234	Em_0	1		Nucleobase-ascorbate transporter 4
XLOC_032414	Em_0	1		--
XLOC_032772	Em_0	1	HD-ZIP	homeobox-leucine zipper HDG11-like
XLOC_032850	Em_0	1		lupeol synthase-like
XLOC_032853	Em_0	1	WRKY	WRKY transcription factor 13
XLOC_033748	Em_0	1		hypothetical protein glysoja_031370
XLOC_033819	Em_0	1		hypothetical protein KK1_009747, partial
XLOC_034044	Em_0	1	HD-ZIP	homeobox-leucine zipper ATHB-22-like
XLOC_034249	Em_0	1		Ribonuclease partial
XLOC_034629	Em_0	1	FAR1	GDSL esterase lipase 5
XLOC_034813	Em_0	1	B3	geraniol 8-hydroxylase-like
XLOC_034937	Em_0	1	bHLH	transcription factor BEE 1-like
XLOC_034989	Em_0	1	YABBY	CRABS CLAW
XLOC_035837	Em_0	1		--
XLOC_036311	Em_0	1	G2-like	4-coumarate-- ligase 2-like
XLOC_039563	Em_0	1		--
XLOC_039711	Em_0	1		RPM1-interacting 4-like
XLOC_040114	Em_0	1	HSF	Abhydrolase domain-containing FAM108C1
XLOC_040811	Em_0	1		--
XLOC_041122	Em_0	1		Glutelin type-A 2
XLOC_041808	Em_0	1		clathrin assembly At1g03050 family
XLOC_042338	Em_0	1	HSF	polcalcin Phl p 7-like
XLOC_042446	Em_0	1	C3H	myosin heavy chain kinase B-like
XLOC_042658	Em_0	1		hypothetical protein KK1_011790, partial
XLOC_043204	Em_0	1	NF-YC	MLO 4 isoform X1
XLOC_043365	Em_0	1		hypothetical protein KK1_013173
XLOC_043514	Em_0	1	MYB_related	Flavonol synthase flavanone 3-hydroxylase
XLOC_044193	Em_0	1	MYB_related	Peroxidase 37
XLOC_044895	Em_0	1		--
XLOC_045209	Em_0	1	E2F/DP	transcription repressor OFP2-like
XLOC_045422	Em_0	1	B3	Gibberellin 3-beta-dioxygenase 4
XLOC_045496	Em_0	1		--
XLOC_045617	Em_0	1		hypothetical protein KK1_019179
XLOC_045837	Em_0	1		glutamine amidotransferase RP404
XLOC_045887	Em_0	1	bZIP	serine threonine- kinase WAG1-like
XLOC_046271	Em_0	1		probable S-acyltransferase 1
XLOC_046288	Em_0	1		hypothetical protein KK1_018676
XLOC_046509	Em_0	1	S1Fa-like	pollen-specific leucine-rich repeat extensin 4
XLOC_048120	Em_0	1	bHLH	transcription factor SPEECHLESS-like
XLOC_048215	Em_0	1		hypothetical protein KK1_014245
XLOC_049032	Em_0	1		--
XLOC_049283	Em_0	1		IQ-DOMAIN 31
XLOC_049847	Em_0	1	bHLH	GTPase-activating GYP7
XLOC_050121	Em_0	1		Retrovirus-related Pol poly from transposon TNT 1-94
XLOC_050542	Em_0	1		hypothetical protein KK1_002843
XLOC_051064	Em_0	1	bZIP	Germin subfamily 2 member 4
XLOC_051813	Em_0	1		Ulp1 protease carboxy-terminal domain partial
XLOC_051835	Em_0	1	MYB	MYB transcription factor MYB92
XLOC_053176	Em_0	1	bHLH	probable terpene synthase 2
XLOC_053327	Em_0	1	NAC	pectinesterase pectinesterase inhibitor 13
XLOC_053573	Em_0	1	B3	DETOXIFICATION 55-like
XLOC_053874	Em_0	1		--
XLOC_008126	Em_0	0.999		hypothetical protein KK1_049023, partial
XLOC_039604	Em_0	0.9982		hypothetical protein KK1_017617
XLOC_039439	Em_0	0.9977		hypothetical protein KK1_017619
XLOC_025332	Em_0	0.9976		Eugenol O-methyltransferase
XLOC_020985	Em_0	0.9975	MYB	myb-related 305-like
XLOC_007852	Em_0	0.9965		hypothetical protein KK1_017617
XLOC_007811	Em_0	0.9961		--
XLOC_008526	Em_0	0.9961		--
XLOC_007667	Em_0	0.9959		--
XLOC_015304	Em_0	0.9958		Chalcone synthase
XLOC_007816	Em_0	0.9954		(+)-delta-cadinene synthase isozyme partial
XLOC_015305	Em_0	0.9954		chalcone synthase-like
XLOC_023535	Em_0	0.9951	bHLH	sesquiterpene synthase
XLOC_021254	Em_0	0.9945	bHLH	sesquiterpene synthase
XLOC_013455	Em_0	0.9943	MYB	Myb-related 305 family
XLOC_010233	Em_0	0.994	bHLH	sesquiterpene synthase
XLOC_019575	Em_0	0.9933	GeBP	Cytochrome P450 71D11
XLOC_042505	Em_0	0.9925	GRAS	stearoyl-[acyl-carrier- ] 9-desaturase chloroplastic
XLOC_007401	Em_0	0.9922		--
XLOC_007469	Em_0	0.9918		Isoliquiritigenin 2 -O-methyltransferase
XLOC_014370	Em_0	0.9914	bHLH	(+)-delta-cadinene synthase isozyme partial
XLOC_031188	Em_0	0.9907		--
XLOC_046224	Em_0	0.9907	MYB	Transcription factor MYB39
XLOC_049843	Em_0	0.9904	GRAS	stearoyl-[acyl-carrier- ] 9-desaturase chloroplastic
XLOC_008253	Em_0	0.9899		--
XLOC_017103	Em_0	0.989	FAR1	GDSL esterase lipase EXL3
XLOC_006509	Em_0	0.9884		Isoliquiritigenin 2 -O-methyltransferase
XLOC_007574	Em_0	0.9882		(+)-delta-cadinene synthase isozyme partial
XLOC_030392	Em_0	0.9882		palmitoyl-acyl carrier chloroplastic-like
XLOC_037783	Em_0	0.9879	bHLH	Momilactone A synthase
XLOC_009529	Em_0	0.9878		Digeranylgeranylglyceryl phosphate partial
XLOC_018767	Em_0	0.9878		Major pollen allergen Bet v 1-C
XLOC_014676	Em_0	0.9876		Digeranylgeranylglyceryl phosphate partial
XLOC_007842	Em_0	0.9875		--
XLOC_007644	Em_0	0.9873		--
XLOC_026159	Em_0	0.9867	Trihelix	trihelix transcription factor ASR3-like
XLOC_027379	Em_0	0.9867		Isoliquiritigenin 2 -O-methyltransferase
XLOC_007641	Em_0	0.9865		(+)-delta-cadinene synthase isozyme partial
XLOC_039174	Em_0	0.9865		boron transporter 2
XLOC_042106	Em_0	0.9864		methyltransferase in lpd-3 5 region
XLOC_006716	Em_0	0.9862	ERF	Glucan endo-1,3-beta-glucosidase
XLOC_038653	Em_0	0.9859	ERF	Auxin-induced 5NG4
XLOC_024988	Em_0	0.9854	bHLH	(+)-delta-cadinene synthase isozyme A
XLOC_002785	Em_0	0.9853		probable 3-hydroxyisobutyryl- hydrolase 3
XLOC_022173	Em_0	0.9851		PREDICTED: uncharacterized protein LOC102665678
XLOC_018433	Em_0	0.9849		phosphatase 2C partial
XLOC_007532	Em_0	0.9845		(+)-delta-cadinene synthase isozyme C2
XLOC_007510	Em_0	0.9843		sesquiterpene synthase
XLOC_047637	Em_0	0.984	LFY	Protein UNIFOLIATA
XLOC_034181	Em_0	0.9835		hypothetical protein KK1_010488
XLOC_050974	Em_0	0.9833	HSF	7-deoxyloganetin glucosyltransferase-like
XLOC_035838	Em_0	0.9831		probable 3-hydroxyisobutyryl- hydrolase 3
XLOC_009609	Em_0	0.9829	FAR1	GDSL esterase lipase At5g22810 family
XLOC_016642	Em_0	0.9819		probable 3-hydroxyisobutyryl- hydrolase 3
XLOC_017395	Em_0	0.9819	bHLH	hypothetical protein KK1_039671
XLOC_010685	Em_0	0.9815		glycerol-3-phosphate acyltransferase 2
XLOC_038795	Em_0	0.9814	bHLH	secoisolariciresinol dehydrogenase-like
XLOC_012948	Em_0	0.981		hypothetical protein KK1_040045
XLOC_003996	Em_0	0.9809		--
XLOC_040311	Em_0	0.9807	Dof	Glutelin type-A 2
XLOC_029339	Em_0	0.9789		hypothetical protein KK1_005780, partial
XLOC_008444	Em_0	0.9788		(+)-delta-cadinene synthase isozyme partial
XLOC_020107	Em_0	0.9786		--
XLOC_011328	Em_0	0.9785		protodermal factor 1-like isoform X2
XLOC_048296	Em_0	0.9785		hypothetical protein KK1_014431
XLOC_007813	Em_0	0.9781		hypothetical protein KK1_022717
XLOC_017104	Em_0	0.9781	FAR1	GDSL esterase lipase EXL3
XLOC_022789	Em_0	0.978		--
XLOC_045812	Em_0	0.9777		proline-rich 4-like
XLOC_020968	Em_0	0.9774		probable 1-deoxy-D-xylulose-5-phosphate synthase chloroplastic
XLOC_005930	Em_0	0.9773		Ser Thr-rich T10 in DGCR region
XLOC_015076	Em_0	0.9773	bHLH	hypothetical protein KK1_047018, partial
XLOC_046729	Em_0	0.9772		--
XLOC_047660	Em_0	0.977		proline-rich extensin EPR1
XLOC_042815	Em_0	0.9765	HD-ZIP	pectate lyase P59
XLOC_034458	Em_0	0.9762		Superoxide dismutase [Cu-Zn]
XLOC_003759	Em_0	0.9761		hypothetical protein KK1_034249
XLOC_053178	Em_0	0.9758	bHLH	(+)-delta-cadinene synthase isozyme A
XLOC_037343	Em_0	0.975	ERF	beta-1,3-galactosyltransferase 8
XLOC_010762	Em_0	0.9734	FAR1	GDSL esterase lipase At5g33370-like
XLOC_037357	Em_0	0.9734	LBD	cyclin-D6-1 isoform X1
XLOC_007393	Em_0	0.9733		--
XLOC_031715	Em_0	0.9731		hypothetical protein KK1_006923
XLOC_024356	Em_0	0.9721	ERF	ethylene-responsive transcription factor WIN1-like
XLOC_040144	Em_0	0.9715		L-ascorbate oxidase homolog
XLOC_005336	Em_0	0.9712		squalene epoxidase 3-like
XLOC_021310	Em_0	0.9712	Trihelix	hypothetical protein KK1_036955
XLOC_034118	Em_0	0.9712	GRF	growth-regulating factor 3
XLOC_042155	Em_0	0.9712	WRKY	serine threonine- kinase CDL1-like
XLOC_029941	Em_0	0.9698		--
XLOC_012596	Em_0	0.9696		hypothetical protein KK1_031136
XLOC_015502	Em_0	0.9695		probable flavin-containing monooxygenase 1
XLOC_007654	Em_0	0.9694		--
XLOC_012356	Em_0	0.9682	NAC	pectinesterase 2-like
XLOC_031896	Em_0	0.9677	FAR1	GDSL esterase lipase At5g33370-like
XLOC_002734	Em_0	0.9675		trichome birefringence-like 19
XLOC_030104	Em_0	0.9672	WRKY	Serine threonine- kinase
XLOC_031700	Em_0	0.9672		hypothetical protein KK1_006890
XLOC_045790	Em_0	0.9671	DBB	salt tolerance At1g75540 family
XLOC_043358	Em_0	0.967		FAM76B isoform X1
XLOC_016376	Em_0	0.9663	HSF	Cytokinin-O-glucosyltransferase 2
XLOC_012366	Em_0	0.9659	NAC	Pectinesterase 2
XLOC_007861	Em_0	0.964		--
XLOC_047471	Em_0	0.964	HD-ZIP	pectate lyase-like
XLOC_020888	Em_0	0.9636		hypothetical protein KK1_044457
XLOC_041495	Em_0	0.9634		hypothetical protein KK1_022945
XLOC_022355	Em_0	0.9632	WRKY	WEB family At1g12150-like
XLOC_011506	Em_0	0.9631	B3	alkane hydroxylase MAH1-like
XLOC_040156	Em_0	0.9631		L-ascorbate oxidase homolog
XLOC_005413	Em_0	0.963	FAR1	GDSL esterase lipase At5g33370 family
XLOC_039225	Em_0	0.9629		hypothetical protein KK1_017203
XLOC_033578	Em_0	0.9627		hypothetical protein KK1_009295
XLOC_037742	Em_0	0.9624		sugar transport 14-like
XLOC_044006	Em_0	0.9624		hypothetical protein KK1_012039
XLOC_003863	Em_0	0.9622	AP2	pectate lyase 3
XLOC_040999	Em_0	0.9617		L-ascorbate oxidase homolog
XLOC_030835	Em_0	0.9616		Boron transporter 2
XLOC_031049	Em_0	0.9614	ERF	DETOXIFICATION 40-like
XLOC_008840	Em_0	0.9608	NAC	pectinesterase pectinesterase inhibitor partial
XLOC_026615	Em_0	0.9606		hypothetical protein KK1_048969
XLOC_038623	Em_0	0.9605		hypothetical protein KK1_015861
XLOC_053810	Em_0	0.9605	ARR-B	Isoflavone 2 - partial
XLOC_013636	Em_0	0.9604	C2H2	Beta-galactosidase 6
XLOC_020447	Em_0	0.9601	AP2	AP2-type transcription factor
XLOC_043928	Em_0	0.9601		Pollen-specific SF3
XLOC_047000	Em_0	0.9601		hypothetical protein KK1_013994
XLOC_024036	Em_0	0.9596		probable terpene synthase 2
XLOC_034477	Em_0	0.959		hypothetical protein KK1_011065
XLOC_052789	Em_0	0.9589	FAR1	GDSL esterase lipase At5g14450-like
XLOC_046890	Em_0	0.9587		PREDICTED: protein HOTHEAD
XLOC_008888	Em_0	0.9584	NAC	pectinesterase pectinesterase inhibitor 13
XLOC_031934	Em_0	0.9584		CRIB domain-containing RIC6-like
XLOC_040989	Em_0	0.9582		L-ascorbate oxidase homolog
XLOC_035148	Em_0	0.9581	B3	DETOXIFICATION 48-like
XLOC_029166	Em_0	0.9579		DETOXIFICATION 40-like
XLOC_000602	Em_0	0.9578		proline-rich 21
XLOC_039437	Em_0	0.9577		hypothetical protein KK1_017616
XLOC_042235	Em_0	0.9577	NAC	Pectinesterase PPME1
XLOC_049402	Em_0	0.957		branched-chain-amino-acid aminotransferase chloroplastic-like
XLOC_000407	Em_0	0.9566	C2H2	Beta-galactosidase 13
XLOC_039972	Em_0	0.9566		Laccase- partial
XLOC_015528	Em_0	0.9565		cell-wall invertase
XLOC_033139	Em_0	0.9565	FAR1	GDSL esterase lipase At5g33370-like
XLOC_040599	Em_0	0.9565	MYB	Lysine histidine transporter 2
XLOC_024493	Em_0	0.9563		glucomannan 4-beta-mannosyltransferase 9-like
XLOC_036156	Em_0	0.9559		--
XLOC_026188	Em_0	0.9558		ENHANCED DISEASE RESISTANCE 2-like
XLOC_037160	Em_0	0.9558		hypothetical protein KK1_022054
XLOC_011455	Em_0	0.9557		invertase inhibitor
XLOC_029786	Em_0	0.9557	NAC	pectinesterase pectinesterase inhibitor 45
XLOC_022813	Em_0	0.9556	WRKY	Serine threonine- kinase
XLOC_011312	Em_0	0.9552	MYB_related	xyloglucan endotransglucosylase hydrolase 2-like
XLOC_007121	Em_0	0.9551		Protein E6
XLOC_012551	Em_0	0.955		hypothetical protein KK1_029758
XLOC_016809	Em_0	0.9549	HD-ZIP	pectate lyase-like
XLOC_018655	Em_0	0.9546		patatin 3
XLOC_051681	Em_0	0.9546	bHLH	hypothetical protein KK1_000559
XLOC_051291	Em_0	0.9545		probable inactive kinase DDB_G0270444
XLOC_051332	Em_0	0.9543	MYB	Polygalacturonase
XLOC_006070	Em_0	0.9542	ARF	omega-hydroxypalmitate O-feruloyl transferase-like
XLOC_012357	Em_0	0.9542	NAC	pectinesterase 2-like
XLOC_037295	Em_0	0.9542		PREDICTED: uncharacterized protein LOC100775986
XLOC_028909	Em_0	0.9541	NF-YB	Fasciclin-like arabinogalactan 3
XLOC_040548	Em_0	0.9541		L-ascorbate oxidase homolog
XLOC_014516	Em_0	0.9539		NADH-ubiquinone reductase complex 1 MLRQ subunit
XLOC_029623	Em_0	0.9537		hypothetical protein KK1_006313
XLOC_033023	Em_0	0.9537		hypothetical protein GLYMA_05G172500
XLOC_024904	Em_0	0.9528	GRAS	ATPase plasma membrane-type
XLOC_051757	Em_0	0.9528	M-type	basic form of pathogenesis-related 1-like
XLOC_044267	Em_0	0.9526	S1Fa-like	Serine threonine- kinase PBS1
XLOC_000504	Em_0	0.9525		3-ketoacyl- synthase 19-like
XLOC_029602	Em_0	0.9525		Cysteine ase RD21a
XLOC_019168	Em_0	0.952		Isoliquiritigenin 2 -O-methyltransferase
XLOC_024094	Em_0	0.9518	LBD	inactive receptor-like serine threonine- kinase At2g40270
XLOC_050445	Em_0	0.9516	S1Fa-like	pollen-specific leucine-rich repeat extensin 1
XLOC_012899	Em_0	0.9515		hypothetical protein PHAVU_005G084200g
XLOC_025186	Em_0	0.9515	MYB	polygalacturonase-like isoform X1
XLOC_005417	Em_0	0.9514	FAR1	GDSL esterase lipase At5g33370 family
XLOC_028865	Em_0	0.9512	C2H2	Zinc finger 3
XLOC_006356	Em_0	0.9509	FAR1	uncharacterized transporter -like isoform X1
XLOC_046841	Em_0	0.9506		--
XLOC_036231	Em_0	0.9505		--
XLOC_021533	Em_0	0.9504	NF-YB	polygalacturonase-inhibiting partial
XLOC_021610	Em_0	0.9504		hypothetical protein KK1_039619
XLOC_040023	Em_0	0.9501	HSF	RALF-like 19
XLOC_034160	Em_0	0.95	NAC	pectinesterase pectinesterase inhibitor 28
XLOC_034509	Em_0	0.95	FAR1	GDSL esterase lipase At5g18430-like
XLOC_033144	Em_0	0.9498	HD-ZIP	pectate lyase-like
XLOC_008839	Em_0	0.9496	NAC	pectinesterase pectinesterase inhibitor partial
XLOC_004130	Em_0	0.9493		hypothetical protein KK1_029099
XLOC_052109	Em_0	0.9493	NAC	Pectinesterase pectinesterase inhibitor
XLOC_046839	Em_0	0.949		--
XLOC_007535	Em_0	0.9489		--
XLOC_048519	Em_0	0.9489		hypothetical protein KK1_014894
XLOC_035286	Em_0	0.9488	BES1	heptahelical transmembrane 4-like isoform X1
XLOC_034704	Em_0	0.9486		sugar transport 10-like
XLOC_051736	Em_0	0.9482		hypothetical protein KK1_000643
XLOC_044742	Em_0	0.948	bHLH	Actin-depolymerizing factor 7
XLOC_042541	Em_0	0.9478		RING finger 141 family
XLOC_025210	Em_0	0.9474	MYB	polygalacturonase-like isoform X1
XLOC_011456	Em_0	0.9473		invertase inhibitor
XLOC_009481	Em_0	0.9471		Olee1
XLOC_003352	Em_0	0.947	GRAS	Polygalacturonase
XLOC_010706	Em_0	0.947		hypothetical protein KK1_030782
XLOC_031303	Em_0	0.9469	WRKY	serine threonine- kinase PBS1-like
XLOC_002717	Em_0	0.9465		Olee1
XLOC_032236	Em_0	0.9465		LIM domain-containing WLIM1-like
XLOC_044595	Em_0	0.9465	bHLH	phosphatidylinositol phosphatidylcholine transfer SFH12-like
XLOC_002541	Em_0	0.9463		aldose 1-epimerase-like
XLOC_007453	Em_0	0.9462		--
XLOC_051944	Em_0	0.9462	bHLH	Transcription factor bHLH90
XLOC_015644	Em_0	0.9461		hypothetical protein KK1_028014, partial
XLOC_040477	Em_0	0.946	B3	hypothetical protein KK1_021408
XLOC_028269	Em_0	0.9459	ERF	probable arabinosyltransferase ARAD1
XLOC_037344	Em_0	0.9457	ERF	Dehydration-responsive element-binding 3
XLOC_049017	Em_0	0.9456		hypothetical protein GLYMA_16G090600
XLOC_015529	Em_0	0.9451		cell-wall invertase
XLOC_000657	Em_0	0.9447		--
XLOC_051992	Em_0	0.9447	bHLH	phosphatidylinositol phosphatidylcholine transfer SFH12-like
XLOC_046526	Em_0	0.9444	MYB_related	RADIALIS-like 1
XLOC_007369	Em_0	0.944		classical arabinogalactan 6-like
XLOC_037145	Em_0	0.9439	WRKY	Endoglucanase 5
XLOC_000587	Em_0	0.9437		LIM domain-containing PLIM2b isoform X2
XLOC_020503	Em_0	0.9435	G2-like	Subtilisin-like protease
XLOC_005408	Em_0	0.9433	FAR1	GDSL esterase lipase At5g33370 family
XLOC_021523	Em_0	0.9433	WRKY	WRKY transcription factor 9
XLOC_038545	Em_0	0.943		Elongation of fatty acids 1
XLOC_004205	Em_0	0.9429		Retrovirus-related Pol poly from transposon TNT 1- partial
XLOC_021922	Em_0	0.9428	WRKY	serine threonine- kinase RLCKVII
XLOC_018108	Em_0	0.9427		hypothetical protein LR48_Vigan05g095000
XLOC_008262	Em_0	0.9426		hypothetical protein KK1_043769, partial
XLOC_039917	Em_0	0.9426		Expansin-A8
XLOC_014952	Em_0	0.9425		GPI-anchored LORELEI
XLOC_036144	Em_0	0.9425		--
XLOC_003531	Em_0	0.9424		YSC84-like isoform X2
XLOC_029647	Em_0	0.9422	HD-ZIP	homeobox-leucine zipper ATHB-51
XLOC_011373	Em_0	0.9418		--
XLOC_006299	Em_0	0.9414		hypothetical protein KK1_027641
XLOC_020238	Em_0	0.9405	M-type	Peroxidase 4
XLOC_016708	Em_0	0.9397	NF-X1	Potassium transporter partial
XLOC_005828	Em_0	0.9387		expansin-B3-like precursor
XLOC_026274	Em_0	0.9386		hypothetical protein KK1_002155
XLOC_033378	Em_0	0.9382	bHLH	caffeoylshikimate esterase-like
XLOC_001588	Em_0	0.9381		Disease resistance response 206
XLOC_027441	Em_0	0.9375	GRAS	Polygalacturonase
XLOC_001572	Em_0	0.9374		hypothetical protein LR48_Vigan07g286500
XLOC_006599	Em_0	0.9374		Olee1-like protein
XLOC_041271	Em_0	0.9373		PAIR1 isoform X2
XLOC_038517	Em_0	0.9372	NAC	NAC domain-containing 68
XLOC_001194	Em_0	0.9364		late embryogenesis abundant
XLOC_011457	Em_0	0.9361		invertase inhibitor
XLOC_008542	Em_0	0.9359		--
XLOC_000855	Em_0	0.9358		Reticuline oxidase
XLOC_012468	Em_0	0.9358	S1Fa-like	probable L-type lectin-domain containing receptor kinase
XLOC_036614	Em_0	0.9357		hypothetical protein KK1_022203
XLOC_053614	Em_0	0.9357	GeBP	cytochrome P450 77A1-like
XLOC_010688	Em_0	0.9356		hypothetical protein KK1_030750
XLOC_039429	Em_0	0.9355		hypothetical protein KK1_017598
XLOC_035553	Em_0	0.9351		--
XLOC_032101	Em_0	0.9347		hypothetical protein glysoja_012555
XLOC_036232	Em_0	0.9347		--
XLOC_038834	Em_0	0.9344		cell wall IFF6-like isoform X2
XLOC_044736	Em_0	0.9344	MYB	Myb-related 3R-1
XLOC_044841	Em_0	0.9344		hypothetical protein PHAVU_002G075600g
XLOC_011454	Em_0	0.9341		invertase inhibitor
XLOC_000623	Em_0	0.9336		--
XLOC_046595	Em_0	0.9335		Phosphatidylinositol-3,4,5-trisphosphate 3-phosphatase and dual-specificity phosphatase PTEN
XLOC_025179	Em_0	0.9334		RPM1-interacting 4-like
XLOC_005422	Em_0	0.9331		hypothetical protein KK1_035897
XLOC_018826	Em_0	0.9326	C3H	Potassium channel KAT1
XLOC_008866	Em_0	0.9323	ARR-B	Two-component response regulator ARR12
XLOC_040469	Em_0	0.9321	WRKY	Disease resistance At4g27190 family
XLOC_007951	Em_0	0.9319		--
XLOC_041830	Em_0	0.9319	Nin-like	ABC transporter G family member 11
XLOC_047029	Em_0	0.9317		Arabinogalactan peptide 16
XLOC_033914	Em_0	0.9315	LBD	LOB domain-containing 16-like
XLOC_029565	Em_0	0.9314		late embryogenesis abundant D-7
XLOC_036878	Em_0	0.9312		Zinc finger 512B
XLOC_034465	Em_0	0.9309		Superoxide dismutase [Cu-Zn]
XLOC_053861	Em_0	0.9298		--
XLOC_000809	Em_0	0.9297		Beta-1,4-mannosyl-glyco 4-beta-N-acetylglucosaminyltransferase
XLOC_004077	Em_0	0.9296		hypothetical protein VIGAN_03103300
XLOC_029691	Em_0	0.9296		Glucomannan 4-beta-mannosyltransferase 9
XLOC_002938	Em_0	0.9294		hypothetical protein KK1_027527
XLOC_007662	Em_0	0.9294		--
XLOC_038733	Em_0	0.9294	E2F/DP	transcription repressor OFP8-like
XLOC_018831	Em_0	0.9293		hypothetical protein KK1_045999
XLOC_052353	Em_0	0.9291	ERF	ethylene-responsive transcription factor WIN1-like
XLOC_016906	Em_0	0.9289	MYB_related	xyloglucan endotransglucosylase hydrolase 6
XLOC_030833	Em_0	0.9289		PREDICTED: uncharacterized protein LOC107465676 isoform X1
XLOC_040774	Em_0	0.9289		hypothetical protein KK1_020305
XLOC_025146	Em_0	0.9288	E2F/DP	Sucrose transport SUC2
XLOC_044280	Em_0	0.9287	ERF	Ethylene-responsive transcription factor ESR2
XLOC_003893	Em_0	0.9282	HSF	Heat stress transcription factor B-4
XLOC_040566	Em_0	0.9279		hypothetical protein KK1_019827
XLOC_029165	Em_0	0.9275		--
XLOC_020212	Em_0	0.9273		hypothetical protein KK1_036206
XLOC_026275	Em_0	0.9271		hypothetical protein KK1_002155
XLOC_003218	Em_0	0.9268	B3	bifunctional epoxide hydrolase 2-like
XLOC_023283	Em_0	0.9259	NF-YB	Piriformospora indica-insensitive 2
XLOC_017038	Em_0	0.9258		cationic amino acid transporter chloroplastic-like
XLOC_036534	Em_0	0.9257		3-ketoacyl- synthase 12-like
XLOC_002678	Em_0	0.9255		DNA-3-methyladenine glycosylase 1
XLOC_049189	Em_0	0.9254	MYB	Stem 28 kDa glyco
XLOC_041294	Em_0	0.9246	B3	hypothetical protein KK1_021393
XLOC_023190	Em_0	0.9241		--
XLOC_047125	Em_0	0.924		mitotic checkpoint serine threonine- kinase BUB1-like
XLOC_026862	Em_0	0.9238		--
XLOC_032100	Em_0	0.9238		--
XLOC_024261	Em_0	0.9236	bHLH	ribonuclease H At1g65750 family
XLOC_048094	Em_0	0.9235		hypothetical protein KK1_013996
XLOC_010256	Em_0	0.923		--
XLOC_044428	Em_0	0.9227		disease resistance- dirigent domain
XLOC_044185	Em_0	0.9223		LRR receptor-like serine threonine- kinase ERL1
XLOC_023604	Em_0	0.9222		hypothetical protein MTR_2g094290
XLOC_051475	Em_0	0.9222		tryptophan aminotransferase-related 2-like
XLOC_041954	Em_0	0.9213		GAMETE EXPRESSED 3
XLOC_001360	Em_0	0.9209		CLAVATA3 ESR (CLE)-related 25
XLOC_037099	Em_0	0.9206	bHLH	Auxin-induced X10A
XLOC_052765	Em_0	0.9204		hypothetical protein KK1_002802
XLOC_043793	Em_0	0.9198		DNA polymerase III subunit gamma tau
XLOC_039602	Em_0	0.9189		--
XLOC_009838	Em_0	0.9183		glutathione S-transferase GSTU6
XLOC_033952	Em_0	0.9183		glycine-rich 5-like
XLOC_041482	Em_0	0.9182		hypothetical protein KK1_022922
XLOC_035485	Em_0	0.918		glycine-rich 5-like
XLOC_023063	Em_0	0.9179		Ribonuclease partial
XLOC_032102	Em_0	0.9179		--
XLOC_000601	Em_0	0.9177		proline-rich 21
XLOC_053732	Em_0	0.917		--
XLOC_008698	Em_0	0.9169		PREDICTED: uncharacterized protein LOC102667123
XLOC_009470	Em_0	0.9166	TCP	RING-H2 finger ATL63-like
XLOC_040044	Em_0	0.9165		Cyclin-dependent kinase inhibitor partial
XLOC_006300	Em_0	0.9164		hypothetical protein KK1_027641
XLOC_041986	Em_0	0.9164		hypothetical protein KK1_011255
XLOC_012443	Em_0	0.9147	S1Fa-like	probable L-type lectin-domain containing receptor kinase
XLOC_026276	Em_0	0.914		hypothetical protein KK1_002155
XLOC_031783	Em_0	0.9135	C2H2	DUF3511 domain
XLOC_009356	Em_0	0.9126	HD-ZIP	Protein ABIL2
XLOC_036119	Em_0	0.9122	bZIP	Uncharacterized protein C594.04c family
XLOC_027039	Em_0	0.9116		hypothetical protein KK1_025122
XLOC_041656	Em_0	0.9109		SIEVE ELEMENT OCCLUSION B-like
XLOC_034730	Em_0	0.9107		auxin efflux carrier component 5
XLOC_016378	Em_0	0.91	HSF	Cytokinin-O-glucosyltransferase 2
XLOC_014245	Em_0	0.9097	ERF	Glucan endo-1,3-beta-glucosidase
XLOC_016834	Em_0	0.9097		hypothetical protein KK1_024912
XLOC_051037	Em_0	0.9097	TALE	Peptide transporter PTR3-A
XLOC_031625	Em_0	0.9096	NF-YC	probable methyltransferase At1g27930 isoform X1
XLOC_023709	Em_0	0.9091		transmembrane amino acid transporter family
XLOC_009548	Em_0	0.9088		hypothetical protein KK1_026296
XLOC_010302	Em_0	0.9075	WRKY	hypothetical protein KK1_032966
XLOC_045492	Em_0	0.9069		--
XLOC_012128	Em_0	0.9067		hypothetical protein KK1_033813
XLOC_018946	Em_0	0.9059		--
XLOC_040975	Em_0	0.9059		stress-induced KIN2-like
XLOC_015094	Em_0	0.9054	bHLH	Sec14 cytosolic partial
XLOC_015645	Em_0	0.9048		PREDICTED: uncharacterized protein LOC102667040
XLOC_033198	Em_0	0.9047		Root meristem growth factor partial
XLOC_053750	Em_0	0.9046		--
XLOC_004229	Em_0	0.9036		cyclin-D6-1 isoform X1
XLOC_032615	Em_0	0.9029		hypothetical protein KK1_023940
XLOC_000328	Em_0	0.9028		neurofilament light polypeptide-like
XLOC_042874	Em_0	0.9028		Formin 8
XLOC_023483	Em_0	0.9019		stress-response A B barrel domain-containing At5g22580
XLOC_039038	Em_0	0.9014	HSF	5 -nucleotidase surE
XLOC_042189	Em_0	0.9013	B3	kinesin KP1-like
XLOC_016995	Em_0	0.9001		hypothetical protein KK1_038723
XLOC_005138	Pw_10	1	bHLH	transcription factor bHLH147-like
XLOC_005332	Pw_10	1		hypothetical protein KK1_026412
XLOC_007136	Pw_10	1		Isoflavone-7-O-methyltransferase 6
XLOC_009329	Pw_10	1		Retrovirus-related Pol poly from transposon TNT 1-94
XLOC_016849	Pw_10	1		--
XLOC_020086	Pw_10	1	B3	cytosolic sulfotransferase 15-like
XLOC_025357	Pw_10	1		--
XLOC_026338	Pw_10	1	MYB_related	probable xyloglucan endotransglucosylase hydrolase 16
XLOC_030458	Pw_10	1	TALE	cysteine-rich receptor kinase 15 isoform X1
XLOC_030461	Pw_10	1	TALE	Cysteine-rich receptor kinase 29
XLOC_031072	Pw_10	1		Exocyst complex component 7
XLOC_032512	Pw_10	1	B3	cysteine-rich receptor-kinase
XLOC_032835	Pw_10	1		1-aminocyclopropane-1-carboxylate synthase 7-like
XLOC_035551	Pw_10	1	bHLH	Auxin-induced 6B
XLOC_036132	Pw_10	1		alpha-xylosidase 1-like
XLOC_040732	Pw_10	1		Retrovirus-related Pol poly from transposon
XLOC_041639	Pw_10	1	ERF	ethylene-responsive transcription factor ERF096-like
XLOC_045942	Pw_10	1	FAR1	calcium-binding CML31
XLOC_046652	Pw_10	1		hypothetical protein KK1_019421
XLOC_047131	Pw_10	1		nuclease HARBI1
XLOC_047622	Pw_10	1	NAC	pectinesterase pectinesterase inhibitor 24
XLOC_050735	Pw_10	1	C3H	E3 ubiquitin- ligase PUB24-like
XLOC_050873	Pw_10	1		microtubule-associated RP EB family member 1-like
XLOC_025347	Pw_10	0.9944		hypothetical protein KK1_027897
XLOC_012722	Pw_10	0.9886		diphenol oxidase laccase
XLOC_019368	Pw_10	0.9833		--
XLOC_022062	Pw_10	0.9828		PREDICTED: laccase-17-like
XLOC_053302	Pw_10	0.9793		hypothetical protein KK1_003864
XLOC_030457	Pw_10	0.9779	MYB_related	cysteine-rich receptor kinase 10
XLOC_001632	Pw_10	0.9725		hypothetical protein KK1_026976
XLOC_051381	Pw_10	0.9718		hypothetical protein KK1_004526, partial
XLOC_010313	Pw_10	0.9716		wound-induced 1-like
XLOC_043028	Pw_10	0.9707		Protein MKS1
XLOC_018795	Pw_10	0.9688		Clavata3 ESR (CLE) gene family member
XLOC_040222	Pw_10	0.9678		hypothetical protein KK1_020916
XLOC_051974	Pw_10	0.9651	ARR-B	Two-component response regulator ARR9
XLOC_033683	Pw_10	0.964	ERF	Protein PPLZ02
XLOC_012659	Pw_10	0.9639	ERF	ethylene-responsive transcription factor 1B-like
XLOC_019369	Pw_10	0.9607		--
XLOC_018666	Pw_10	0.9605		hypothetical protein glysoja_042914
XLOC_021656	Pw_10	0.9582		auxin-responsive SAUR72-like
XLOC_030456	Pw_10	0.958	TALE	cysteine-rich receptor kinase 15 isoform X1
XLOC_011104	Pw_10	0.9561	NAC	acetyltransferase At3g50280 family
XLOC_025081	Pw_10	0.9561	ERF	Glucan endo-1,3-beta- basic isoform
XLOC_051378	Pw_10	0.9554	MYB	Copia partial
XLOC_020810	Pw_10	0.9539		hypothetical protein KK1_045527
XLOC_009728	Pw_10	0.9537		photosystem II D1 (chloroplast)
XLOC_040367	Pw_10	0.9528		peptidoglycan-binding domain
XLOC_013632	Pw_10	0.9525	bZIP	Transcription factor TGA5
XLOC_005565	Pw_10	0.9522		hypothetical protein KK1_026900
XLOC_053804	Pw_10	0.951		geraniol 8-hydroxylase-like
XLOC_023075	Pw_10	0.9509		--
XLOC_053722	Pw_10	0.9499		--
XLOC_030888	Pw_10	0.9486		TPR repeat-containing thioredoxin TTL1-like
XLOC_005139	Pw_10	0.9481	WRKY	Exocyst complex component 7
XLOC_037095	Pw_10	0.9477	bHLH	auxin-induced 6B-like
XLOC_007392	Pw_10	0.9469		Isoflavone-7-O-methyltransferase 9
XLOC_048978	Pw_10	0.9464		hypothetical protein glysoja_005360
XLOC_050761	Pw_10	0.9459	MYB_related	Brassinosteroid-regulated BRU1
XLOC_030459	Pw_10	0.9439	TALE	Cysteine-rich receptor kinase 25
XLOC_018714	Pw_10	0.9433		hypothetical protein KK1_027263
XLOC_002442	Pw_10	0.943	bZIP	Syntaxin-121 family
XLOC_008214	Pw_10	0.943		hypothetical protein KK1_050544, partial
XLOC_031467	Pw_10	0.943		thaumatin 1b
XLOC_044076	Pw_10	0.943	SBP	metalloendo ase 2-MMP-like
XLOC_029809	Pw_10	0.9426		hypothetical protein KK1_006676
XLOC_036174	Pw_10	0.9415		uncharacterized protein LOC100500455 precursor
XLOC_031167	Pw_10	0.9401		PREDICTED: laccase-5
XLOC_052299	Pw_10	0.9401		hypothetical protein KK1_001802
XLOC_019521	Pw_10	0.94	WRKY	hypothetical protein KK1_042224
XLOC_009802	Pw_10	0.9397		protease inhibitor
XLOC_046624	Pw_10	0.9382		Isoflavone-7-O-methyltransferase 9
XLOC_028682	Pw_10	0.9378	bHLH	hypothetical protein KK1_025588
XLOC_030460	Pw_10	0.9378	TALE	receptor kinase At4g00960
XLOC_037683	Pw_10	0.9373		Nudix hydrolase mitochondrial
XLOC_039866	Pw_10	0.9369	FAR1	hypothetical protein KK1_020216
XLOC_047621	Pw_10	0.9363	NAC	probable pectinesterase pectinesterase inhibitor 47
XLOC_036466	Pw_10	0.936	bHLH	Auxin-induced X10A
XLOC_025710	Pw_10	0.9355	YABBY	CBL-interacting serine threonine- kinase 11-like
XLOC_046214	Pw_10	0.9352	MYB	exosome complex component rrp40
XLOC_004269	Pw_10	0.9336	M-type	peroxidase 39-like
XLOC_006531	Pw_10	0.9336		hypothetical protein KK1_039935
XLOC_032735	Pw_10	0.933		--
XLOC_052104	Pw_10	0.9324	MYB_related	peroxidase 73-like
XLOC_014482	Pw_10	0.9323	ERF	Ethylene-responsive transcription factor ERF021 family
XLOC_003928	Pw_10	0.9318		Caffeoyl- O-methyltransferase 2
XLOC_049270	Pw_10	0.9308	ERF	dehydration-responsive element-binding 3
XLOC_048182	Pw_10	0.9302	MYB	myb-related Myb4-like
XLOC_015728	Pw_10	0.93		cytochrome P450 family ABA 8 -hydroxylase
XLOC_025319	Pw_10	0.9299		Indole-3-acetic acid-amido synthetase
XLOC_030500	Pw_10	0.9295	LBD	LOB domain-containing 38-like isoform X1
XLOC_030915	Pw_10	0.9294		Blue copper
XLOC_018716	Pw_10	0.9282		EF hand
XLOC_039963	Pw_10	0.9282	ARF	3 -N-debenzoyl-2 -deoxytaxol N-benzoyltransferase
XLOC_012487	Pw_10	0.9279		isoflavone 4 -O-methyltransferase-like
XLOC_016516	Pw_10	0.9278	MYB_related	Xyloglucan endotransglucosylase hydrolase A
XLOC_033038	Pw_10	0.9276		--
XLOC_042871	Pw_10	0.9268		hypothetical protein PHAVU_002G076600g
XLOC_037520	Pw_10	0.9258	bHLH	auxin-induced X10A-like
XLOC_032998	Pw_10	0.9256	TCP	RING-H2 finger ATL1L
XLOC_035936	Pw_10	0.9255		--
XLOC_020251	Pw_10	0.925	NAC	TMV resistance N
XLOC_042537	Pw_10	0.9245		hypothetical protein KK1_011552
XLOC_037216	Pw_10	0.9243	FAR1	cyclic nucleotide-gated ion channel 15
XLOC_029076	Pw_10	0.9242		ALA-interacting subunit 3
XLOC_001127	Pw_10	0.9237		--
XLOC_035308	Pw_10	0.9229		ribonuclease H At1g65750 family
XLOC_014301	Pw_10	0.9219	MYB_related	Brassinosteroid-regulated partial
XLOC_030525	Pw_10	0.9218		hypothetical protein KK1_008056
XLOC_007407	Pw_10	0.9217		--
XLOC_004728	Pw_10	0.9214	bHLH	Lectin-domain containing receptor kinase
XLOC_015243	Pw_10	0.9213	ERF	ethylene-responsive transcription factor ERF014
XLOC_053583	Pw_10	0.9196		Pathogenesis-related STH-2
XLOC_025184	Pw_10	0.9191	bHLH	NAD(P)H-dependent 6 -deoxychalcone synthase
XLOC_029595	Pw_10	0.9188	GRAS	Exocyst complex component 7
XLOC_012343	Pw_10	0.9175	B3	1-aminocyclopropane-1-carboxylate oxidase 1-like
XLOC_021313	Pw_10	0.9173		ABC transporter C family member 10-like isoform X2
XLOC_001537	Pw_10	0.9171		Disease resistance response 206 family
XLOC_031190	Pw_10	0.9156		unknown
XLOC_026953	Pw_10	0.9148		hypothetical protein KK1_036606
XLOC_008739	Pw_10	0.9147		ABC transporter-like family-
XLOC_030778	Pw_10	0.9147		--
XLOC_053298	Pw_10	0.9141		pectin acetylesterase 12-like
XLOC_010689	Pw_10	0.9135	MYB	Transcription factor MYB12
XLOC_048902	Pw_10	0.913	bHLH	serine threonine- kinase CCR3
XLOC_051632	Pw_10	0.9128	ERF	dehydration-responsive element-binding 3
XLOC_018712	Pw_10	0.9122	ERF	alpha amylase domain
XLOC_052304	Pw_10	0.912	ERF	Ethylene-responsive transcription factor ERF025 family
XLOC_012552	Pw_10	0.911		uncharacterized protein LOC100807174
XLOC_034454	Pw_10	0.911		hypothetical protein KK1_011019
XLOC_048205	Pw_10	0.911	B3	phosphatase 2C 58
XLOC_011093	Pw_10	0.9099	NAC	acetyltransferase At3g50280 family
XLOC_020271	Pw_10	0.9098	SBP	Anthocyanidin 3-O-glucosyltransferase
XLOC_051344	Pw_10	0.9095		hypothetical protein KK1_004442
XLOC_005859	Pw_10	0.9094	bZIP	Transcription factor RF2b
XLOC_018995	Pw_10	0.9084		photosystem II M (chloroplast)
XLOC_052316	Pw_10	0.9084	C2H2	SHOOT GRAVITROPISM 5
XLOC_014643	Pw_10	0.9083	B3	1-aminocyclopropane-1-carboxylate oxidase
XLOC_044407	Pw_10	0.9078		Lysine histidine transporter-like 8
XLOC_052163	Pw_10	0.9078	NAC	TMV resistance N
XLOC_051935	Pw_10	0.9068	MYB_related	probable xyloglucan endotransglucosylase hydrolase 33
XLOC_030286	Pw_10	0.9064	ERF	ethylene-responsive transcription factor ERF027-like
XLOC_019071	Pw_10	0.9057	WRKY	disease resistance At5g63020 family
XLOC_032736	Pw_10	0.9045		RING-H2 finger ATL78-like
XLOC_019807	Pw_10	0.9043	WOX	WUSCHEL-related homeobox 4
XLOC_047422	Pw_10	0.9011	WRKY	CC-NBS-LRR class disease resistance isoform X1
XLOC_039248	Pw_10	0.9006	B3	ACC oxidase
XLOC_046902	Pw_10	0.9006	MYB	Transcription factor MYB86
XLOC_002406	Pw_10	0.9003		hypothetical protein glysoja_010910
XLOC_002051	Pw_20	1	NAC	Retrovirus-related Pol poly from transposon TNT 1-94
XLOC_004857	Pw_20	1		--
XLOC_005400	Pw_20	1		--
XLOC_008079	Pw_20	1		--
XLOC_008167	Pw_20	1		--
XLOC_008554	Pw_20	1		isoflavone 2 -hydroxylase-like
XLOC_008591	Pw_20	1		Fatty acyl- reductase partial
XLOC_009711	Pw_20	1		--
XLOC_009747	Pw_20	1	HSF	Hydroquinone glucosyltransferase
XLOC_013377	Pw_20	1	FAR1	calcium-binding CML30
XLOC_013592	Pw_20	1		--
XLOC_013977	Pw_20	1		hypothetical protein KK1_036306
XLOC_014687	Pw_20	1	NF-YC	cytokinin induced message
XLOC_020025	Pw_20	1	NAC	hypothetical protein KK1_041321
XLOC_025873	Pw_20	1		hypothetical protein KK1_029652
XLOC_030162	Pw_20	1	NAC	TMV resistance N
XLOC_032438	Pw_20	1		--
XLOC_034380	Pw_20	1		Glutaredoxin-C11
XLOC_035250	Pw_20	1	B3	Thromboxane-A synthase
XLOC_036437	Pw_20	1		hypothetical protein KK1_021873
XLOC_039190	Pw_20	1		MLO 13
XLOC_039341	Pw_20	1		monothiol glutaredoxin-S10
XLOC_044894	Pw_20	1		--
XLOC_044897	Pw_20	1		hypothetical protein TSUD_77170
XLOC_046716	Pw_20	1	bHLH	Auxin-induced X10A
XLOC_048650	Pw_20	1	ERF	ethylene-responsive transcription factor ERF114-like
XLOC_050829	Pw_20	1		hypothetical protein KK1_046015
XLOC_052171	Pw_20	1	Trihelix	14 kDa proline-rich
XLOC_053506	Pw_20	1		hypothetical protein KK1_004263
XLOC_053778	Pw_20	1		--
XLOC_037750	Pw_20	0.9963		hypothetical protein KK1_016167
XLOC_025731	Pw_20	0.9859	M-type	cationic peroxidase 1-like
XLOC_030509	Pw_20	0.9836		hypothetical protein KK1_008025
XLOC_009396	Pw_20	0.9833		FAF- chloroplastic
XLOC_030336	Pw_20	0.9805		beta-conglycinin alpha prime subunit
XLOC_039219	Pw_20	0.9784		hypothetical protein KK1_017192
XLOC_035307	Pw_20	0.9761		hypothetical protein KK1_009643
XLOC_049036	Pw_20	0.9748		Transposon Ty3-I Gag-Pol partial
XLOC_028557	Pw_20	0.9732	MYB	Retrovirus-related Pol poly from transposon TNT 1-94
XLOC_008638	Pw_20	0.9721		FLOWERING LOCUS T
XLOC_008061	Pw_20	0.9719		hypothetical protein TSUD_409540
XLOC_039246	Pw_20	0.9707	Trihelix	hypothetical protein KK1_017251
XLOC_006505	Pw_20	0.9701		--
XLOC_035922	Pw_20	0.9695		monothiol glutaredoxin-S6-like
XLOC_008009	Pw_20	0.9687		--
XLOC_007566	Pw_20	0.968		--
XLOC_008423	Pw_20	0.9665		FLOWERING LOCUS T
XLOC_025732	Pw_20	0.9655	MYB_related	peroxidase P7-like
XLOC_025327	Pw_20	0.9654	CO-like	B-box type zinc finger
XLOC_029315	Pw_20	0.965	MYB_related	Cationic peroxidase 1
XLOC_029741	Pw_20	0.9646		probable F-box At1g60180
XLOC_005981	Pw_20	0.9632		heavy metal-associated isoprenylated plant 26
XLOC_044810	Pw_20	0.9631		hypothetical protein glysoja_047888
XLOC_007973	Pw_20	0.9629		--
XLOC_032008	Pw_20	0.9619	bHLH	G-type lectin S-receptor-like serine threonine- kinase At5g24080 isoform X1
XLOC_000014	Pw_20	0.9612	GRAS	Retrovirus-related Pol poly from transposon TNT 1-94
XLOC_006504	Pw_20	0.9604		--
XLOC_008323	Pw_20	0.9578	bHLH	Auxin-induced partial
XLOC_000373	Pw_20	0.9574		hypothetical protein GLYMA_13G260400
XLOC_038758	Pw_20	0.9569	M-type	Agamous-like MADS-box AGL61
XLOC_006134	Pw_20	0.9561		--
XLOC_022801	Pw_20	0.9538	FAR1	calcium-binding CML19
XLOC_053423	Pw_20	0.9523	NAC	12-oxophytodienoate reductase 3
XLOC_048179	Pw_20	0.951	MYB_related	Myb-related Myb4
XLOC_007598	Pw_20	0.9503		--
XLOC_047144	Pw_20	0.9488	B3	TRANSPARENT TESTA 12
XLOC_022252	Pw_20	0.9486	C2H2	Acidic endochitinase
XLOC_009124	Pw_20	0.9451		Serine threonine- kinase CTR1
XLOC_034586	Pw_20	0.945		Auxin-induced 6B
XLOC_042468	Pw_20	0.9448		Dehydration-responsive RD22
XLOC_006459	Pw_20	0.9438	B3	cytochrome P450 family
XLOC_053546	Pw_20	0.9437		monothiol glutaredoxin-S10-like
XLOC_023033	Pw_20	0.9433		--
XLOC_002021	Pw_20	0.9431	bHLH	(3S,6E)-nerolidol synthase 1-like
XLOC_046607	Pw_20	0.9412	MYB	zinc finger MYM-type 1-like isoform X1
XLOC_025556	Pw_20	0.9401	ARF	Auxin-responsive IAA29
XLOC_037940	Pw_20	0.94		CEN 1
XLOC_036103	Pw_20	0.9399	HD-ZIP	Homeobox-leucine zipper ATHB-12
XLOC_008467	Pw_20	0.9387		2-alkenal reductase (NADP(+)-dependent)-like
XLOC_001910	Pw_20	0.9373	MYB_related	non-specific lipid-transfer 1-like
XLOC_018954	Pw_20	0.936	HSF	heat stress transcription factor C-1
XLOC_050375	Pw_20	0.9356	C3H	U-box domain-containing 19-like
XLOC_003653	Pw_20	0.9353	B3	flavonol synthase flavanone 3-hydroxylase
XLOC_009298	Pw_20	0.9347		probable cinnamyl alcohol dehydrogenase
XLOC_001642	Pw_20	0.9345	ERF	WAT1-related At1g43650-like
XLOC_004360	Pw_20	0.9344		Chloride channel CLC-b
XLOC_046866	Pw_20	0.9344		--
XLOC_029323	Pw_20	0.934		hypothetical protein KK1_005751
XLOC_026508	Pw_20	0.9332	YABBY	CBL-interacting kinase 2-like
XLOC_026499	Pw_20	0.9326	YABBY	CBL-interacting kinase 2-like
XLOC_052601	Pw_20	0.9324	GeBP	cytochrome P450 704C1-like
XLOC_026215	Pw_20	0.9302	Nin-like	ABC transporter G family member 14
XLOC_044101	Pw_20	0.9294	bHLH	thioredoxin H2-like
XLOC_049413	Pw_20	0.9294		--
XLOC_048211	Pw_20	0.9291	ERF	serine threonine- kinase receptor
XLOC_020579	Pw_20	0.9288	Trihelix	AAA domain-containing
XLOC_041073	Pw_20	0.9287	FAR1	probable calcium-binding CML44
XLOC_048183	Pw_20	0.9286	MYB	myb-related Myb4-like
XLOC_003288	Pw_20	0.9282		RNA polymerase beta subunit (chloroplast)
XLOC_007484	Pw_20	0.9282		--
XLOC_004005	Pw_20	0.9273		hypothetical protein KK1_034972
XLOC_011046	Pw_20	0.9268		auxin efflux carrier component 8
XLOC_019648	Pw_20	0.9268		--
XLOC_032134	Pw_20	0.9268		thiamine thiazole synthase chloroplastic-like
XLOC_048090	Pw_20	0.9267		monofunctional riboflavin biosynthesis RIBA chloroplastic
XLOC_051746	Pw_20	0.925		inositol transporter 2
XLOC_000374	Pw_20	0.9247		hypothetical protein KK1_029389
XLOC_032256	Pw_20	0.9243	C2H2	zinc finger 4-like
XLOC_037831	Pw_20	0.9242	MIKC	DNA ligase 1
XLOC_025503	Pw_20	0.9238		Protein E6
XLOC_007685	Pw_20	0.9237		--
XLOC_052996	Pw_20	0.9231		hypothetical protein KK1_003303
XLOC_043746	Pw_20	0.9229		hypothetical protein KK1_011473
XLOC_022391	Pw_20	0.9227		Phylloplanin
XLOC_031718	Pw_20	0.9227		galactinol synthase
XLOC_008436	Pw_20	0.9223		--
XLOC_023234	Pw_20	0.9215	MIKC	truncated transcription factor CAULIFLOWER D-like isoform X1
XLOC_031386	Pw_20	0.9214		chlorophyllase- chloroplastic
XLOC_022422	Pw_20	0.9212		UDP-glucuronate:xylan alpha-glucuronosyltransferase 1-like isoform X1
XLOC_032769	Pw_20	0.9212		exportin
XLOC_044100	Pw_20	0.9206	bHLH	thioredoxin H2-like
XLOC_046231	Pw_20	0.9203		hypothetical protein KK1_018571
XLOC_015599	Pw_20	0.92	C3H	Uncharacterized protein At4g06744 family
XLOC_022292	Pw_20	0.9198	ERF	glucan endo-1,3-beta-glucosidase 5-like
XLOC_052117	Pw_20	0.9198	C2H2	zinc finger 7-like
XLOC_030046	Pw_20	0.9196		hypothetical protein KK1_007141
XLOC_007589	Pw_20	0.9195		--
XLOC_015084	Pw_20	0.9192		--
XLOC_000375	Pw_20	0.919		--
XLOC_027268	Pw_20	0.9187		heavy metal-associated isoprenylated plant 26
XLOC_004348	Pw_20	0.9166		chloride channel
XLOC_011508	Pw_20	0.9166	ARF	polyprotein
XLOC_047323	Pw_20	0.9162	HD-ZIP	Homeobox-leucine zipper ATHB-7
XLOC_034314	Pw_20	0.9161		hypothetical protein PHAVU_007G165800g
XLOC_033767	Pw_20	0.9159	C2H2	dual specificity phosphatase 12-like
XLOC_031997	Pw_20	0.9158		Low-temperature-induced 65 kDa
XLOC_008876	Pw_20	0.9149		NADP-dependent alkenal double bond reductase P1
XLOC_052201	Pw_20	0.9148		Acid beta-fructofuranosidase
XLOC_038854	Pw_20	0.9146	HSF	kDa class I heat shock
XLOC_043552	Pw_20	0.9137		Acid beta-fructofuranosidase
XLOC_031532	Pw_20	0.9136		ribonuclease H At1g65750
XLOC_034865	Pw_20	0.9134	FAR1	Calcium-binding CML38
XLOC_037308	Pw_20	0.9126	NAC	NAC domain-containing 90
XLOC_030328	Pw_20	0.9123		early light-induced
XLOC_052155	Pw_20	0.9117	bHLH	Dynein light chain flagellar outer arm
XLOC_022048	Pw_20	0.9114		SPA1-RELATED 3-like isoform X1
XLOC_051581	Pw_20	0.9092		hypothetical protein KK1_000292
XLOC_007947	Pw_20	0.9087		hypothetical protein KK1_050681, partial
XLOC_044174	Pw_20	0.907		Glucose-1-phosphate adenylyltransferase large subunit 1
XLOC_011679	Pw_20	0.9069	WRKY	WRKY transcription factor 50
XLOC_000372	Pw_20	0.9068		hypothetical protein KK1_029389
XLOC_013113	Pw_20	0.9066		RNA polymerase beta subunit (chloroplast)
XLOC_010285	Pw_20	0.906		Stress-induced SAM22
XLOC_033309	Pw_20	0.9053	FAR1	calcium-binding CML38-like
XLOC_051254	Pw_20	0.9051		WEAK CHLOROPLAST MOVEMENT UNDER BLUE LIGHT 1 isoform X2
XLOC_009370	Pw_20	0.9049		hypothetical protein KK1_044515
XLOC_019350	Pw_20	0.9049		hypothetical protein KK1_032503
XLOC_045127	Pw_20	0.9048	NF-YA	hypothetical protein KK1_018240
XLOC_018833	Pw_20	0.9046		Asparagine synthetase [glutamine-hydrolyzing] 1
XLOC_040981	Pw_20	0.9043		hypothetical protein KK1_020744
XLOC_044688	Pw_20	0.904		Expansin-like B1
XLOC_031608	Pw_20	0.9037		clathrin assembly At1g33340
XLOC_027995	Pw_20	0.903		pathogenesis-related 1-like
XLOC_008517	Pw_20	0.9025		auxin-induced 10A5-like
XLOC_007286	Pw_20	0.9023		FLOWERING LOCUS T-like
XLOC_029516	Pw_20	0.9016	HB-other	E3 ubiquitin- ligase At4g11680-like
XLOC_037871	Pw_20	0.9016		--
XLOC_022490	Pw_20	0.901		GMP synthase [glutamine-hydrolyzing]
XLOC_027237	Pw_20	0.9004		--
XLOC_001927	Pw_30	1	GRAS	probable carboxylesterase 15
XLOC_002815	Pw_30	1		alpha carbonic anhydrase 7-like
XLOC_003972	Pw_30	1	C3H	receptor 12
XLOC_004004	Pw_30	1	C2H2	WD repeat-containing
XLOC_004048	Pw_30	1		transport sec31-like
XLOC_004240	Pw_30	1	MYB_related	Jasmonate O-methyltransferase
XLOC_004316	Pw_30	1	NF-YB	LRR receptor-like serine threonine- kinase FLS2
XLOC_005674	Pw_30	1	MYB	Copia partial
XLOC_006545	Pw_30	1	ERF	Auxin-induced 5NG4
XLOC_007015	Pw_30	1	ARF	Transposon Ty3-G Gag-Pol partial
XLOC_007964	Pw_30	1		dirigent 10-like
XLOC_008137	Pw_30	1		Metal transporter Nramp5
XLOC_008836	Pw_30	1		Disease resistance response 206
XLOC_009039	Pw_30	1		Enzymatic poly
XLOC_009544	Pw_30	1		hypothetical protein KK1_026289
XLOC_010317	Pw_30	1	MYB_related	3,7-dimethylxanthine N-methyltransferase-like
XLOC_010347	Pw_30	1		Transposon Ty3-I Gag-Pol poly
XLOC_010768	Pw_30	1		Laccase-7
XLOC_010769	Pw_30	1		Laccase-7
XLOC_011013	Pw_30	1	Dof	peroxidase 21
XLOC_011153	Pw_30	1		phospholipase A(1) chloroplastic
XLOC_012149	Pw_30	1		Ulp1 protease carboxy-terminal domain
XLOC_012480	Pw_30	1		Retrovirus-related Pol poly from transposon TNT 1-94
XLOC_012664	Pw_30	1		ABC transporter B family member 28
XLOC_012799	Pw_30	1	bZIP	UPF0481 At3g47200 family
XLOC_012811	Pw_30	1		26S protease regulatory subunit S10B
XLOC_014017	Pw_30	1	bZIP	hypothetical protein KK1_033012
XLOC_014079	Pw_30	1		--
XLOC_014204	Pw_30	1	C3H	Purple acid phosphatase 22
XLOC_014430	Pw_30	1		hypothetical protein KK1_031645
XLOC_015783	Pw_30	1	FAR1	Transposon Ty3-G Gag-Pol poly
XLOC_015784	Pw_30	1	FAR1	Retrovirus-related Pol poly from transposon
XLOC_015831	Pw_30	1		--
XLOC_017235	Pw_30	1		--
XLOC_017417	Pw_30	1		GLABRA2 expression modulator
XLOC_017584	Pw_30	1		--
XLOC_017678	Pw_30	1	bZIP	transcription factor TGA1-like isoform X1
XLOC_018786	Pw_30	1		IQ-DOMAIN partial
XLOC_018988	Pw_30	1	WRKY	Disease resistance RPS2
XLOC_019335	Pw_30	1		--
XLOC_019719	Pw_30	1		ribonuclease H At1g65750 family
XLOC_020358	Pw_30	1	ERF	Ethylene-responsive transcription factor 1B
XLOC_020518	Pw_30	1		Retrotransposable element Tf2
XLOC_020662	Pw_30	1		hypothetical protein KK1_044436
XLOC_021016	Pw_30	1		hypothetical protein KK1_042392
XLOC_021540	Pw_30	1		Reticuline oxidase
XLOC_021541	Pw_30	1		Reticuline oxidase
XLOC_022482	Pw_30	1		Type I inositol-1,4,5-trisphosphate 5-phosphatase 11
XLOC_022608	Pw_30	1		hypothetical protein KK1_044581
XLOC_022631	Pw_30	1		hypothetical protein KK1_041344
XLOC_022982	Pw_30	1	WRKY	Transposon Ty3-I Gag-Pol poly
XLOC_023034	Pw_30	1		ribonuclease H At1g65750 family
XLOC_023276	Pw_30	1		hypothetical protein glysoja_036253
XLOC_023693	Pw_30	1	ARF	Transposon Ty3-G Gag-Pol poly
XLOC_023880	Pw_30	1		--
XLOC_024233	Pw_30	1	B3	Cysteine-rich repeat secretory 38
XLOC_024523	Pw_30	1	MYB	Myb-related Zm1
XLOC_024571	Pw_30	1		hypothetical protein KK1_047420
XLOC_025381	Pw_30	1	bHLH	probable terpene synthase 2
XLOC_025774	Pw_30	1		hypothetical protein KK1_041344
XLOC_026242	Pw_30	1		ABC transporter C family member 3-like isoform X1
XLOC_026393	Pw_30	1		PREDICTED: midasin-like
XLOC_026765	Pw_30	1	TALE	Leucine-rich repeat transmembrane kinase
XLOC_026834	Pw_30	1		hypothetical protein KK1_032455, partial
XLOC_027709	Pw_30	1	MYB_related	ribonuclease H At1g65750 partial
XLOC_027886	Pw_30	1	C3H	nitrate reductase [NADH] 2
XLOC_028382	Pw_30	1	bHLH	Cytochrome P450 716B2 family
XLOC_029223	Pw_30	1	M-type	cationic peroxidase 1-like
XLOC_029933	Pw_30	1	NAC	probable pectinesterase pectinesterase inhibitor 41
XLOC_030319	Pw_30	1		--
XLOC_031005	Pw_30	1		hypothetical protein KK1_005384
XLOC_031258	Pw_30	1	MYB	Retrovirus-related Pol poly from transposon TNT 1-94
XLOC_032077	Pw_30	1		hypothetical protein KK1_007664
XLOC_032418	Pw_30	1		hypothetical protein KK1_001374, partial
XLOC_032419	Pw_30	1	WRKY	Nudix hydrolase 3
XLOC_032420	Pw_30	1		--
XLOC_032518	Pw_30	1		hypothetical protein glysoja_020078
XLOC_032954	Pw_30	1		senescence-specific cysteine protease SAG39-like
XLOC_034303	Pw_30	1	NF-X1	potassium transporter 5-like
XLOC_034336	Pw_30	1	MYB	Copia partial
XLOC_034468	Pw_30	1		Superoxide dismutase [Cu-Zn]
XLOC_035602	Pw_30	1	HSF	UDP-glycosyltransferase 73C2-like
XLOC_036225	Pw_30	1		--
XLOC_036904	Pw_30	1		Beta- soluble isoenzyme I
XLOC_037697	Pw_30	1	NAC	pectinesterase pectinesterase inhibitor 6
XLOC_038350	Pw_30	1		stigma-specific STIG1 1
XLOC_038351	Pw_30	1		stigma-specific STIG1 1
XLOC_038463	Pw_30	1	C3H	ribonuclease H At1g65750 family
XLOC_038869	Pw_30	1	C3H	receptor 12
XLOC_039580	Pw_30	1		--
XLOC_040125	Pw_30	1		ribonuclease H At1g65750 family
XLOC_040404	Pw_30	1	TALE	hypothetical protein KK1_021265, partial
XLOC_041048	Pw_30	1		NADP-dependent oxidoreductase P1
XLOC_041247	Pw_30	1		BON1-associated 2
XLOC_041336	Pw_30	1		Cysteine-rich receptor kinase 42
XLOC_041337	Pw_30	1		--
XLOC_041349	Pw_30	1		hypothetical protein GLYMA_18G072900
XLOC_041353	Pw_30	1		--
XLOC_041607	Pw_30	1		glutathione S- partial
XLOC_041920	Pw_30	1		vacuolar iron transporter homolog 4-like
XLOC_041997	Pw_30	1		High affinity sulfate transporter 2
XLOC_042211	Pw_30	1		LIGHT-DEPENDENT SHORT HYPOCOTYLS 4-like
XLOC_044042	Pw_30	1		--
XLOC_044090	Pw_30	1		Exocyst complex component 8
XLOC_044883	Pw_30	1		--
XLOC_044884	Pw_30	1		--
XLOC_045366	Pw_30	1		--
XLOC_045519	Pw_30	1		--
XLOC_045558	Pw_30	1		ribonuclease chloroplastic mitochondrial isoform X4
XLOC_046499	Pw_30	1		hypothetical protein KK1_019146
XLOC_046591	Pw_30	1	MYB	Retrovirus-related Pol poly from transposon TNT 1-94
XLOC_046860	Pw_30	1	WRKY	Retrotransposable element Tf2
XLOC_048150	Pw_30	1	WRKY	long chain acyl- synthetase 4-like
XLOC_048714	Pw_30	1		hypothetical protein KK1_015294
XLOC_049986	Pw_30	1	B3	DETOXIFICATION 49-like
XLOC_051441	Pw_30	1	MYB	Retrovirus-related Pol poly from transposon TNT 1-94
XLOC_051934	Pw_30	1		UDP-glucuronate 4-epimerase 6
XLOC_053718	Pw_30	1		--
XLOC_053843	Pw_30	1		--
XLOC_053844	Pw_30	1		--
XLOC_024332	Pw_30	0.9995	WRKY	probable 2-isopropylmalate synthase
XLOC_029263	Pw_30	0.9979	bHLH	hypothetical protein KK1_005634, partial
XLOC_007958	Pw_30	0.9963		ORF44l (chloroplast)
XLOC_042843	Pw_30	0.9955		--
XLOC_040930	Pw_30	0.9949	NF-YA	linoleate 13S-lipoxygenase 2- chloroplastic-like
XLOC_009716	Pw_30	0.9948		--
XLOC_010192	Pw_30	0.992		UPF0496 At1g20180-like
XLOC_020664	Pw_30	0.9911		hypothetical protein glysoja_044279
XLOC_001179	Pw_30	0.9902		Thioredoxin CXXS1
XLOC_027725	Pw_30	0.9902		FLOWERING LOCUS T
XLOC_010789	Pw_30	0.9901	ERF	probable inorganic phosphate transporter 1-5
XLOC_016825	Pw_30	0.9901		hypothetical protein KK1_038672
XLOC_043403	Pw_30	0.9899		hypothetical protein KK1_013262
XLOC_009342	Pw_30	0.9895		--
XLOC_007420	Pw_30	0.9885		--
XLOC_036221	Pw_30	0.988		Monothiol glutaredoxin-S9
XLOC_006550	Pw_30	0.9875	ERF	Auxin-induced 5NG4
XLOC_007705	Pw_30	0.9868		hypothetical protein M569_00260, partial
XLOC_053151	Pw_30	0.986		hypothetical protein KK1_003587
XLOC_028491	Pw_30	0.9857		--
XLOC_011905	Pw_30	0.9851	NF-YA	linoleate 13S-lipoxygenase 2- chloroplastic-like
XLOC_020714	Pw_30	0.9851		--
XLOC_014107	Pw_30	0.9841		--
XLOC_033343	Pw_30	0.9839		hypothetical protein KK1_008836
XLOC_007525	Pw_30	0.9837		--
XLOC_029517	Pw_30	0.9837		E3 ubiquitin- ligase
XLOC_007377	Pw_30	0.9836		--
XLOC_003496	Pw_30	0.9833	HB-other	2-methylene-furan-3-one reductase-like
XLOC_022526	Pw_30	0.9831		hypothetical protein PHAVU_008G140000g
XLOC_051788	Pw_30	0.9824	MYB_related	Xyloglucan endotransglucosylase hydrolase 2
XLOC_007911	Pw_30	0.982		serine threonine- kinase At3g07070-like
XLOC_012064	Pw_30	0.9819		--
XLOC_022850	Pw_30	0.9816	ERF	ZIP zinc iron transport family
XLOC_026701	Pw_30	0.9812		--
XLOC_024876	Pw_30	0.9806		Laccase- partial
XLOC_033214	Pw_30	0.9804	ERF	Auxin-induced 5NG4
XLOC_052858	Pw_30	0.98		pheromone-processing carboxypeptidase KEX1-like
XLOC_007790	Pw_30	0.9797		hypothetical protein BVRB_042280, partial
XLOC_011101	Pw_30	0.9797	NAC	acetyltransferase At3g50280 family
XLOC_043594	Pw_30	0.9792		Osmotin OSM34
XLOC_052045	Pw_30	0.9792	GRAS	hypothetical protein KK1_001291
XLOC_007403	Pw_30	0.9791		Gibberellin 3-beta-dioxygenase 1
XLOC_019592	Pw_30	0.979		hypothetical protein KK1_033867
XLOC_018430	Pw_30	0.9783		phosphate transporter PHO1
XLOC_019448	Pw_30	0.9783		MLP 43
XLOC_032694	Pw_30	0.9783		senescence-specific cysteine protease SAG39-like
XLOC_024610	Pw_30	0.978		--
XLOC_020679	Pw_30	0.9774	bHLH	NAD(P)H-dependent 6 -deoxychalcone synthase
XLOC_044611	Pw_30	0.977		hypothetical protein KK1_013260
XLOC_033529	Pw_30	0.976	FAR1	probable calcium-binding CML44
XLOC_035439	Pw_30	0.9751		hypothetical protein KK1_009897
XLOC_015178	Pw_30	0.975	HD-ZIP	Retrovirus-related Pol poly from transposon TNT 1-94
XLOC_040659	Pw_30	0.9748	MIKC	Sulfate transporter
XLOC_043348	Pw_30	0.9747	bHLH	Nicotinate phosphoribosyltransferase
XLOC_020869	Pw_30	0.9745	NAC	TMV resistance N-like isoform X1
XLOC_045533	Pw_30	0.9745		hypothetical protein KK1_018994
XLOC_000267	Pw_30	0.9741	bZIP	UPF0481 At3g47200-like
XLOC_008088	Pw_30	0.9741		--
XLOC_007421	Pw_30	0.9739		zeatin O-glucosyltransferase-like
XLOC_040414	Pw_30	0.9738	bZIP	TBCC domain-containing 1-like
XLOC_012112	Pw_30	0.9737	NAC	Aspartic ase nepenthesin-2
XLOC_031792	Pw_30	0.9736		Phospholipase D p1
XLOC_044749	Pw_30	0.9736	TCP	E3 ubiquitin- ligase RHA1B-like
XLOC_007544	Pw_30	0.9732		cytochrome P450 monooxygenase
XLOC_052469	Pw_30	0.9728	TALE	serine threonine- kinase receptor
XLOC_039589	Pw_30	0.9725		--
XLOC_051440	Pw_30	0.9718	MYB	Retrovirus-related Pol poly from transposon TNT 1-94
XLOC_007271	Pw_30	0.9717		hypothetical protein PHAVU_007G086400g
XLOC_006201	Pw_30	0.9713		hypothetical protein glysoja_042628
XLOC_053265	Pw_30	0.9707	EIL	Phosphate transporter PHO1
XLOC_020984	Pw_30	0.9704		Zeatin O-glucosyltransferase
XLOC_033808	Pw_30	0.97	HSF	Heat stress transcription factor B-3
XLOC_036282	Pw_30	0.9699	B3	polyamine oxidase 1 isoform X1
XLOC_027887	Pw_30	0.9693		--
XLOC_051701	Pw_30	0.9688	FAR1	GDSL esterase lipase 5
XLOC_007693	Pw_30	0.9686		--
XLOC_049293	Pw_30	0.9684	TALE	phosphatase phospho1
XLOC_013714	Pw_30	0.9678		hypothetical protein PHAVU_006G045400g
XLOC_007508	Pw_30	0.9677		Retrotransposable element Tf2
XLOC_047700	Pw_30	0.9675	HSF	Zeatin O-glucosyltransferase
XLOC_053140	Pw_30	0.9668	HSF	Zeatin O-glucosyltransferase
XLOC_047542	Pw_30	0.9666		hypothetical protein KK1_014982
XLOC_017410	Pw_30	0.9665	HSF	7-deoxyloganetin glucosyltransferase-like
XLOC_007902	Pw_30	0.9657		hypothetical protein JCGZ_06008
XLOC_013724	Pw_30	0.965		RING-H2 finger ATL3K
XLOC_020067	Pw_30	0.9644		Gibberellin 2-beta-dioxygenase partial
XLOC_024543	Pw_30	0.9644	S1Fa-like	LRR receptor-like serine threonine- kinase At3g47570 family
XLOC_025164	Pw_30	0.9644	ERF	zinc transporter
XLOC_017615	Pw_30	0.9642		P34 probable thiol protease
XLOC_009038	Pw_30	0.9641		Gibberellin 3-beta-dioxygenase 1
XLOC_051146	Pw_30	0.9638	Nin-like	ABC transporter B family member 11
XLOC_052083	Pw_30	0.9637	GRAS	WAT1-related At4g08290
XLOC_008294	Pw_30	0.9634		--
XLOC_008923	Pw_30	0.9634		--
XLOC_017902	Pw_30	0.9634		hypothetical protein KK1_036385
XLOC_008194	Pw_30	0.9632		hypothetical protein BVRB_031790
XLOC_012763	Pw_30	0.9626	bHLH	transcription factor ORG2-like
XLOC_007637	Pw_30	0.9625		--
XLOC_019242	Pw_30	0.9622	NF-YB	probable LRR receptor-like serine threonine- kinase At3g47570 isoform X1
XLOC_049857	Pw_30	0.9622	Trihelix	14 kDa proline-rich
XLOC_030380	Pw_30	0.9621	B3	gibberellin 2-beta-dioxygenase 8-like isoform X1
XLOC_007615	Pw_30	0.9617		2-oxoglutarate-dependent dioxygenase DAO-like
XLOC_031020	Pw_30	0.9617	MYB_related	PREDICTED: uncharacterized protein LOC100815064
XLOC_007478	Pw_30	0.9616		--
XLOC_032933	Pw_30	0.9614	MIKC	DUF246 domain-containing At1g04910 family
XLOC_049141	Pw_30	0.9612		hypothetical protein KK1_000196
XLOC_005917	Pw_30	0.9611		--
XLOC_019241	Pw_30	0.961	B3	LRR receptor-like serine threonine- kinase EFR
XLOC_031598	Pw_30	0.9608		hypothetical protein KK1_006673
XLOC_005121	Pw_30	0.9607		hypothetical protein KK1_025557
XLOC_011886	Pw_30	0.9605		hypothetical protein KK1_031861
XLOC_052631	Pw_30	0.9605		Spermidine synthase 2
XLOC_017336	Pw_30	0.9603	G2-like	Myb family transcription factor At1g14600
XLOC_036907	Pw_30	0.9602		hypothetical protein KK1_021525
XLOC_037110	Pw_30	0.9597	bHLH	proline-rich receptor kinase PERK11
XLOC_012143	Pw_30	0.9596		E3 ubiquitin- ligase HERC5
XLOC_032728	Pw_30	0.9593	ERF	Ethylene-responsive transcription factor ERF114
XLOC_007825	Pw_30	0.9591		TMV resistance N-like
XLOC_007148	Pw_30	0.959	NF-YB	Zinc finger CONSTANS-LIKE 3
XLOC_009176	Pw_30	0.959		--
XLOC_008013	Pw_30	0.9589		hypothetical protein BVRB_040740, partial
XLOC_042870	Pw_30	0.9588	NAC	TMV resistance N
XLOC_023644	Pw_30	0.9587		hypothetical protein KK1_039341
XLOC_050986	Pw_30	0.9586		probable 1-deoxy-D-xylulose-5-phosphate synthase chloroplastic
XLOC_032340	Pw_30	0.9585		2-alkenal reductase (NADP(+)-dependent)-like
XLOC_003882	Pw_30	0.9581		--
XLOC_051379	Pw_30	0.958	HD-ZIP	Copia partial
XLOC_052085	Pw_30	0.958	ERF	WAT1-related At4g08290-like
XLOC_006158	Pw_30	0.9577		GPR107 family
XLOC_010759	Pw_30	0.9577	M-type	disease resistance RPP13 1
XLOC_030918	Pw_30	0.9577		hypothetical protein KK1_005218
XLOC_009849	Pw_30	0.9572	bHLH	thioredoxin H2-like
XLOC_035795	Pw_30	0.9571	ERF	WAT1-related At4g08290-like
XLOC_007989	Pw_30	0.9567		dehydration responsive partial
XLOC_000550	Pw_30	0.956	ERF	SPX domain-containing 1
XLOC_023665	Pw_30	0.9557		probable peroxygenase 4
XLOC_007904	Pw_30	0.9551		--
XLOC_026784	Pw_30	0.9548		1-aminocyclopropane-1-carboxylate oxidase
XLOC_037202	Pw_30	0.9548		Fasciclin-like arabinogalactan 12
XLOC_029122	Pw_30	0.9541		hypothetical protein KK1_005383
XLOC_008291	Pw_30	0.9538		hypothetical protein BVRB_037930, partial
XLOC_014511	Pw_30	0.9538		non-specific lipid-transfer At2g13820
XLOC_000092	Pw_30	0.9534	bHLH	Auxin-induced partial
XLOC_036229	Pw_30	0.9534		hypothetical protein glysoja_028606
XLOC_000472	Pw_30	0.9528	MYB	Transcription factor MYB44
XLOC_048139	Pw_30	0.9526		--
XLOC_048533	Pw_30	0.9526	NAC	probable carboxylesterase 17
XLOC_009073	Pw_30	0.9524		dehydration responsive partial
XLOC_009016	Pw_30	0.9516		serine threonine- kinase At3g07070-like
XLOC_030339	Pw_30	0.9516		Non-specific lipid-transfer At2g13820 family
XLOC_015873	Pw_30	0.9515		hypothetical protein KK1_025740
XLOC_009084	Pw_30	0.9512		hypothetical protein SOVF_116540
XLOC_027597	Pw_30	0.9508	GeBP	copper transporter 6-like
XLOC_001618	Pw_30	0.9507		--
XLOC_015846	Pw_30	0.9507		Adenylyl-sulfate chloroplastic
XLOC_020932	Pw_30	0.9507	HB-other	2-methylene-furan-3-one reductase-like
XLOC_018573	Pw_30	0.9506		Laccase-4
XLOC_036201	Pw_30	0.9505		Copia partial
XLOC_036541	Pw_30	0.9505		hypothetical protein KK1_022074
XLOC_003033	Pw_30	0.9502	C2H2	Beta-glucosidase 6
XLOC_007702	Pw_30	0.9498		--
XLOC_007834	Pw_30	0.9498		--
XLOC_042663	Pw_30	0.9494		hypothetical protein KK1_011802
XLOC_008303	Pw_30	0.9491		unknown
XLOC_019697	Pw_30	0.9491		regulatory NPR5-like isoform X2
XLOC_009110	Pw_30	0.9489		hypothetical protein KK1_002414
XLOC_020525	Pw_30	0.9485		hypothetical protein VIGAN_04216200
XLOC_016884	Pw_30	0.9476		hypothetical protein KK1_024928
XLOC_001371	Pw_30	0.9475		hypothetical protein KK1_040176
XLOC_048866	Pw_30	0.9475		GLABRA2 expression modulator
XLOC_053599	Pw_30	0.9475	MYB_related	hypothetical protein KK1_004464
XLOC_046823	Pw_30	0.9474		--
XLOC_000655	Pw_30	0.9467		GDSL esterase lipase At2g38180 family
XLOC_008459	Pw_30	0.9467		--
XLOC_014121	Pw_30	0.9461		Actin related isoform 1
XLOC_023060	Pw_30	0.9461	E2F/DP	Sucrose transport SUC2
XLOC_016391	Pw_30	0.9459	B3	Gibberellin 3-beta-dioxygenase 1
XLOC_010663	Pw_30	0.9456	C2H2	Zinc finger 6
XLOC_043977	Pw_30	0.9456		ureide permease 1-like
XLOC_007747	Pw_30	0.9453		hypothetical protein PHAVU_002G106400g
XLOC_017941	Pw_30	0.945	bZIP	alpha beta hydrolase family
XLOC_008917	Pw_30	0.9448	bHLH	Tropinone reductase like
XLOC_020182	Pw_30	0.9448		UPF0496 At1g20180 family
XLOC_008093	Pw_30	0.944	G2-like	subtilisin-like protease
XLOC_040762	Pw_30	0.9439	B3	cytochrome P450 84A1-like
XLOC_046291	Pw_30	0.9439	B3	Cytochrome P450 94A1
XLOC_021662	Pw_30	0.9438	FAR1	GDSL esterase lipase 5-like
XLOC_005066	Pw_30	0.9436	B3	cysteine-rich repeat secretory 55
XLOC_021409	Pw_30	0.9429	NAC	NAC domain-containing 94
XLOC_036477	Pw_30	0.9429	WRKY	NUCLEAR FUSION DEFECTIVE 4
XLOC_007709	Pw_30	0.9427	bHLH	Auxin-induced partial
XLOC_024442	Pw_30	0.9427		Thioredoxin H-type 9
XLOC_044348	Pw_30	0.9427		PLSB_PHAVU ame: Full=Glycerol-3-phosphate chloroplastic Short=GPAT Flags: Precursor
XLOC_052086	Pw_30	0.9427	ERF	WAT1-related At4g08290-like
XLOC_039579	Pw_30	0.9426		--
XLOC_036903	Pw_30	0.9425	MIKC	Agamous-like MADS-box AGL12
XLOC_031353	Pw_30	0.9422	bZIP	Cellulose synthase E1
XLOC_039766	Pw_30	0.9414		bifunctional aspartate aminotransferase and glutamate aspartate-prephenate aminotransferase-like
XLOC_044775	Pw_30	0.9411		hypothetical protein KK1_000530
XLOC_009062	Pw_30	0.9405		BnaC09g29270D
XLOC_024933	Pw_30	0.9405		derlin- -like
XLOC_026118	Pw_30	0.9405	MYB	allene oxide synthase-like
XLOC_049826	Pw_30	0.9403	C3H	NRT1 PTR FAMILY -like isoform X1
XLOC_042690	Pw_30	0.9401	NF-YB	copper-transporting ATPase 3
XLOC_007697	Pw_30	0.94		--
XLOC_035567	Pw_30	0.94		PAN domain-containing At5g03700 family
XLOC_045206	Pw_30	0.9399		adenine guanine permease AZG1-like
XLOC_032382	Pw_30	0.9392		ribonuclease H At1g65750 family
XLOC_034072	Pw_30	0.939	Trihelix	phosphatidylinositol 4-phosphate 5-kinase 9-like
XLOC_031902	Pw_30	0.9388	GRAS	Reticuline oxidase
XLOC_016741	Pw_30	0.9383	ERF	SPX domain-containing 3-like
XLOC_017516	Pw_30	0.9383		RNA cytidine acetyltransferase 1-like
XLOC_042040	Pw_30	0.9381		Vacuolar-processing enzyme
XLOC_042008	Pw_30	0.9377	LBD	PREDICTED: metacaspase-3-like
XLOC_029652	Pw_30	0.9373		hypothetical protein KK1_006365
XLOC_039966	Pw_30	0.9373	WRKY	WRKY transcription factor 33
XLOC_042670	Pw_30	0.9373	MYB	zinc finger MYM-type 1-like
XLOC_030320	Pw_30	0.937		hypothetical protein KK1_007663, partial
XLOC_009695	Pw_30	0.9365		hypothetical protein KK1_030829
XLOC_003859	Pw_30	0.9364		IQ-DOMAIN 1-like
XLOC_015215	Pw_30	0.9361		--
XLOC_040457	Pw_30	0.9361		hypothetical protein KK1_021365, partial
XLOC_007754	Pw_30	0.9355		hypothetical protein BVRB_041110, partial
XLOC_037879	Pw_30	0.9354	C3H	receptor 12 isoform X1
XLOC_040289	Pw_30	0.9354		Uncharacterized protein At1g66480
XLOC_020334	Pw_30	0.9352	ERF	DUF246 domain-containing
XLOC_025071	Pw_30	0.935		hypothetical protein KK1_043015
XLOC_013535	Pw_30	0.9349		thioredoxin chloroplastic
XLOC_050995	Pw_30	0.9348		beta-1,3-galactosyltransferase 6-like
XLOC_000065	Pw_30	0.9347	bHLH	auxin-induced 6B-like
XLOC_010873	Pw_30	0.9347		glutathione S-transferase parC
XLOC_042197	Pw_30	0.9345	TALE	G-type lectin S-receptor-like serine threonine- kinase At4g27290 isoform X1
XLOC_002753	Pw_30	0.9344	ARF	Retrovirus-related Pol poly from transposon
XLOC_044901	Pw_30	0.9343		--
XLOC_022131	Pw_30	0.9342	bHLH	NAD(P)H-dependent 6 -deoxychalcone synthase
XLOC_018913	Pw_30	0.9341	ERF	probable leucine-rich repeat receptor-like serine threonine- kinase At3g14840 isoform X1
XLOC_005542	Pw_30	0.934	FAR1	cyclic nucleotide-gated ion channel 15 isoform X1
XLOC_045805	Pw_30	0.9338	bHLH	Auxin-induced X10A
XLOC_022981	Pw_30	0.9337		hypothetical protein KK1_045065
XLOC_022983	Pw_30	0.9334	ARF	Transposon Ty3-I Gag-Pol poly
XLOC_007927	Pw_30	0.9331		--
XLOC_012427	Pw_30	0.9326		hypothetical protein KK1_045729
XLOC_032406	Pw_30	0.932		PREDICTED: uncharacterized protein LOC100796265
XLOC_034418	Pw_30	0.9317		LURP-one-related 15-like
XLOC_036798	Pw_30	0.9317	CPP	plant intracellular Ras-group-related LRR 6-like
XLOC_038445	Pw_30	0.9312		polyphenol oxidase chloroplastic-like
XLOC_018911	Pw_30	0.9311		trichome birefringence-like 41
XLOC_017224	Pw_30	0.9309		tubby C 2
XLOC_049976	Pw_30	0.9309		--
XLOC_013179	Pw_30	0.9307		hypothetical protein KK1_038490
XLOC_030917	Pw_30	0.9307		hypothetical protein KK1_005217
XLOC_007476	Pw_30	0.9306		--
XLOC_042837	Pw_30	0.9305		--
XLOC_034877	Pw_30	0.9304	GeBP	cytochrome P450 71A1-like
XLOC_043312	Pw_30	0.9297	CPP	U-box domain-containing 5-like
XLOC_032535	Pw_30	0.9294	BES1	PREDICTED: uncharacterized protein LOC102661838
XLOC_027098	Pw_30	0.9291		UPF0706 At5g01750 family
XLOC_007903	Pw_30	0.929		hypothetical protein BVRB_041110, partial
XLOC_028580	Pw_30	0.9289	B3	cytochrome P450 CYP82D47-like
XLOC_049210	Pw_30	0.9286		hypothetical protein KK1_000335
XLOC_009540	Pw_30	0.9281		chitinase class I precursor
XLOC_020667	Pw_30	0.9276		long-chain-alcohol oxidase FAO4A-like
XLOC_028119	Pw_30	0.9276		ABC transporter C family member 3-like isoform X1
XLOC_035688	Pw_30	0.9273	GRAS	probable carboxylesterase 15
XLOC_052942	Pw_30	0.9271	bHLH	Aldehyde dehydrogenase family 3 member H1
XLOC_044915	Pw_30	0.927	C2H2	AF434714_1dehiscence-related endopolygalaturonase
XLOC_009391	Pw_30	0.9269	TALE	BEL1-like homeodomain 1
XLOC_000088	Pw_30	0.9268		--
XLOC_034504	Pw_30	0.9268	FAR1	phosphoenolpyruvate carboxylase kinase
XLOC_042109	Pw_30	0.9268	FAR1	PIN-LIKES 3-like
XLOC_008586	Pw_30	0.9265	G2-like	Subtilisin-like protease
XLOC_020198	Pw_30	0.9265		--
XLOC_020429	Pw_30	0.9262		Aquaporin NIP6-1
XLOC_024252	Pw_30	0.926	bHLH	polyphosphoinositide binding Ssh2p
XLOC_042186	Pw_30	0.9258		Transmembrane 189 family
XLOC_015153	Pw_30	0.9257		RING-H2 zinc finger RHA4a
XLOC_018910	Pw_30	0.9248		trichome birefringence-like 42
XLOC_051331	Pw_30	0.9248		hypothetical protein KK1_004415
XLOC_007312	Pw_30	0.9242	GRAS	Mannose-6-phosphate isomerase
XLOC_008155	Pw_30	0.9242		--
XLOC_016229	Pw_30	0.9241	LBD	probable disease resistance At5g66900
XLOC_050172	Pw_30	0.924	TALE	serine threonine- kinase receptor
XLOC_013329	Pw_30	0.9239		Amino acid permease 8
XLOC_027089	Pw_30	0.9237		--
XLOC_022663	Pw_30	0.9235	Trihelix	hypothetical protein KK1_034163
XLOC_007729	Pw_30	0.9234		hypothetical protein (mitochondrion)
XLOC_022695	Pw_30	0.9232		hypothetical protein KK1_041458
XLOC_001763	Pw_30	0.9231	G2-like	Zinc finger MYM-type 1
XLOC_025592	Pw_30	0.9229		Expansin-like B1
XLOC_007483	Pw_30	0.9227		TMV resistance N-like
XLOC_013524	Pw_30	0.9224	S1Fa-like	receptor like kinase -like
XLOC_036422	Pw_30	0.9224		Laccase-2
XLOC_027052	Pw_30	0.9218	B3	Cytochrome P450 78A4
XLOC_018738	Pw_30	0.9203		hypothetical protein KK1_027305
XLOC_048371	Pw_30	0.92		hypothetical protein KK1_014594
XLOC_042509	Pw_30	0.9198	GRAS	stearoyl-[acyl-carrier- ] 9-desaturase chloroplastic
XLOC_015967	Pw_30	0.9197		aspartate and glycine-rich -like
XLOC_041367	Pw_30	0.9197		--
XLOC_006335	Pw_30	0.9195	MYB	Non-hemolytic phospholipase C
XLOC_018612	Pw_30	0.9193	C3H	potassium channel KAT1-like
XLOC_019227	Pw_30	0.9193		PREDICTED: uncharacterized protein LOC102667446
XLOC_033606	Pw_30	0.9193	MYB	Amino acid permease 6
XLOC_030462	Pw_30	0.9192	TALE	Cysteine-rich receptor kinase 29
XLOC_025305	Pw_30	0.9188		hypothetical protein KK1_040979
XLOC_026769	Pw_30	0.9188		--
XLOC_037072	Pw_30	0.9186	NAC	cyanogenic beta-glucosidase-like
XLOC_044713	Pw_30	0.9185	B3	DETOXIFICATION 56-like
XLOC_046577	Pw_30	0.9183		Vacuolar amino acid transporter 1
XLOC_050238	Pw_30	0.9181	TALE	nitrate transporter NRT1-2
XLOC_007391	Pw_30	0.9179		hypothetical protein MTR_0021s0160
XLOC_004514	Pw_30	0.9177		Uncharacterized protein At5g65660 family
XLOC_020661	Pw_30	0.9176		hypothetical protein KK1_044435
XLOC_011102	Pw_30	0.9175	NAC	uncharacterized acetyltransferase At3g50280-like
XLOC_034567	Pw_30	0.9175	ERF	ethylene-responsive transcription factor ERF023-like
XLOC_032407	Pw_30	0.9172		PREDICTED: uncharacterized protein LOC106775475
XLOC_016187	Pw_30	0.917		salicylic acid-binding 2-like
XLOC_031445	Pw_30	0.917		ribonuclease H At1g65750 family
XLOC_051217	Pw_30	0.917		hypothetical protein KK1_004178
XLOC_048735	Pw_30	0.9168	MYB	Retrovirus-related Pol poly from transposon TNT 1-94
XLOC_007605	Pw_30	0.9167		cytochrome P450 monooxygenase
XLOC_007688	Pw_30	0.9166		unknown
XLOC_018748	Pw_30	0.9166		phosphatidate phosphatase PAH2-like isoform X1
XLOC_047725	Pw_30	0.9155	HSF	Anthocyanidin 5,3-O-glucosyltransferase
XLOC_007474	Pw_30	0.9151		Transposon Ty3-G Gag-Pol partial
XLOC_016101	Pw_30	0.9137		hypothetical protein KK1_034022
XLOC_037647	Pw_30	0.9136		hypothetical protein glysoja_028717
XLOC_000431	Pw_30	0.9131		probable magnesium transporter NIPA6
XLOC_045181	Pw_30	0.9126	NAC	NAC domain-containing 29
XLOC_039390	Pw_30	0.9122	ERF	serine threonine- kinase isoform X1
XLOC_024416	Pw_30	0.9121	WRKY	WRKY transcription factor 12
XLOC_046834	Pw_30	0.9116		--
XLOC_046717	Pw_30	0.9114	bHLH	auxin-responsive SAUR61-like
XLOC_020385	Pw_30	0.9112		Isoliquiritigenin 2 -O-methyltransferase
XLOC_000448	Pw_30	0.9109		hypothetical protein KK1_027034
XLOC_007948	Pw_30	0.9109		DNA cross-link repair SNM1
XLOC_041490	Pw_30	0.9108		ribonuclease H At1g65750 family
XLOC_048999	Pw_30	0.9107		--
XLOC_025606	Pw_30	0.9106		invertase inhibitor
XLOC_005733	Pw_30	0.9105		G-type lectin S-receptor-like serine threonine- kinase
XLOC_026157	Pw_30	0.9105		hypothetical protein KK1_025037
XLOC_010220	Pw_30	0.9103	TALE	Homeobox knotted-1-like 1
XLOC_042713	Pw_30	0.9096	TALE	Homeobox BEL1 isogeny
XLOC_040820	Pw_30	0.9095		NUCLEAR FUSION DEFECTIVE 4-like
XLOC_025507	Pw_30	0.9094	WRKY	WRKY transcription factor 40
XLOC_031050	Pw_30	0.9093	ERF	DETOXIFICATION 40-like
XLOC_017919	Pw_30	0.9092	C2H2	zinc finger WIP3-like
XLOC_003860	Pw_30	0.9091		IQ-DOMAIN 1-like isoform X1
XLOC_022263	Pw_30	0.9091	MYB	Copia protein
XLOC_007494	Pw_30	0.9089		--
XLOC_009848	Pw_30	0.9084	bHLH	Thioredoxin H2
XLOC_053218	Pw_30	0.9079	G2-like	4-coumarate-- ligase 1
XLOC_035862	Pw_30	0.9078	NF-YB	Nuclear transcription factor Y subunit B-5
XLOC_047573	Pw_30	0.9078		DUF761 domain
XLOC_023540	Pw_30	0.9077		hypothetical protein KK1_044779
XLOC_040626	Pw_30	0.9077		uncharacterized protein LOC100781700
XLOC_020530	Pw_30	0.9075		hypothetical protein VIGAN_04216200
XLOC_017426	Pw_30	0.9073		hypothetical protein VIGAN_05163100
XLOC_035429	Pw_30	0.9072	G2-like	Sugar transporter ERD6-like 7
XLOC_032534	Pw_30	0.907		universal stress SAS1637 isoform X2
XLOC_001147	Pw_30	0.9069		hypothetical protein GLYMA_13G159700
XLOC_012059	Pw_30	0.9064		PREDICTED: uncharacterized protein LOC100795405 isoform X1
XLOC_020987	Pw_30	0.9055		Serine carboxypeptidase-like 19
XLOC_045213	Pw_30	0.9048	MYB	Amino acid permease 3
XLOC_007349	Pw_30	0.9047	MYB_related	ribonuclease H At1g65750 family
XLOC_006156	Pw_30	0.9046	FAR1	STRICTOSIDINE SYNTHASE-LIKE 5-like
XLOC_016195	Pw_30	0.9043		Polyneuridine-aldehyde esterase
XLOC_008203	Pw_30	0.9042		kinase family
XLOC_007674	Pw_30	0.9036		--
XLOC_037075	Pw_30	0.9035		PREDICTED: uncharacterized protein LOC107840465 isoform X1
XLOC_023881	Pw_30	0.9033		oligopeptide transporter 7-like isoform X1
XLOC_043147	Pw_30	0.9032	M-type	Disease resistance RGA2
XLOC_051686	Pw_30	0.9029		auxin-repressed kDa -like isoform X1
XLOC_045619	Pw_30	0.9028		hypothetical protein KK1_019181
XLOC_013297	Pw_30	0.9025		phospholipase A1- chloroplastic-like
XLOC_007771	Pw_30	0.9024		hypothetical protein BVRB_025610
XLOC_023368	Pw_30	0.9024	B3	indole-3-pyruvate monooxygenase YUCCA2-like
XLOC_052292	Pw_30	0.9022		Basic 7S globulin
XLOC_030565	Pw_30	0.9017	bHLH	Monoglyceride lipase
XLOC_024253	Pw_30	0.9012	Trihelix	trihelix transcription factor ASR3-like
XLOC_052137	Pw_30	0.9011	M-type	Type I inositol-1,4,5-trisphosphate 5-phosphatase 2
XLOC_034469	Pw_30	0.9009	bHLH	AKR1_SOYBN ame: Full=Probable aldo-keto reductase 1 Short= 1
XLOC_044217	Pw_30	0.9008	bHLH	Aldehyde dehydrogenase family 2 member mitochondrial
XLOC_012053	Pw_30	0.9007		hypothetical protein KK1_027861
XLOC_030076	Pw_30	0.9007	FAR1	Metal-nicotianamine transporter YSL1
XLOC_041596	Pw_30	0.9	NAC	Rj2 Rfg1
XLOC_001722	Pw_5	1	MYB	myb-related 315
XLOC_005903	Pw_5	1		clathrin light chain 1-like
XLOC_010208	Pw_5	1		hypothetical protein KK1_037454
XLOC_012674	Pw_5	1	HD-ZIP	uncharacterized mitochondrial g00810-like
XLOC_012878	Pw_5	1	TALE	Retrovirus-related Pol poly from transposon TNT 1-94
XLOC_017467	Pw_5	1	bHLH	Auxin-induced 10A5
XLOC_017727	Pw_5	1	ARR-B	Two-component response regulator ARR12
XLOC_031066	Pw_5	1		Retrovirus-related Pol poly from transposon TNT 1-94
XLOC_032245	Pw_5	1	bHLH	transcription factor bHLH84-like
XLOC_034060	Pw_5	1	HSF	UDP-glycosyltransferase 73D1
XLOC_034445	Pw_5	1		Serine threonine phosphatase 7 long form partial
XLOC_034671	Pw_5	1		trichome birefringence-like 36
XLOC_035580	Pw_5	1	B3	Cytochrome P450 76A2
XLOC_039881	Pw_5	1	G2-like	acyl-activating enzyme peroxisomal
XLOC_044568	Pw_5	1		hypothetical protein KK1_013184
XLOC_049649	Pw_5	1		isCO large subunit-binding subunit partial
XLOC_050035	Pw_5	1		--
XLOC_050832	Pw_5	1		--
XLOC_004796	Pw_5	0.9849		--
XLOC_008140	Pw_5	0.973		--
XLOC_048939	Pw_5	0.9673	TCP	RING-H2 finger ATL2L
XLOC_019297	Pw_5	0.9652		Polyphenol oxidase chloroplastic
XLOC_028024	Pw_5	0.9612		Basic form of pathogenesis-related 1
XLOC_010119	Pw_5	0.9607	bZIP	Auxin-binding partial
XLOC_040497	Pw_5	0.9575	HSF	Anthocyanin 3 -O-beta-glucosyltransferase
XLOC_007848	Pw_5	0.9546		--
XLOC_025822	Pw_5	0.954		voltage-gated potassium channel subunit beta
XLOC_031329	Pw_5	0.9516	M-type	cytochrome b561 and DOMON domain-containing At3g25290-like
XLOC_027634	Pw_5	0.9502		hypothetical protein KK1_042134, partial
XLOC_043889	Pw_5	0.9434	GRAS	Auxin-induced 5NG4
XLOC_007363	Pw_5	0.9422	HD-ZIP	pectate lyase-like
XLOC_007867	Pw_5	0.9397		--
XLOC_017227	Pw_5	0.9364		UPF0706 At5g01750 partial
XLOC_037369	Pw_5	0.9356		hypothetical protein PHAVU_011G112900g
XLOC_016003	Pw_5	0.9344	G2-like	Cucumisin, partial
XLOC_025335	Pw_5	0.9322	MYB	Myb-related Myb4
XLOC_042929	Pw_5	0.9322		lipid-transfer DIR1
XLOC_001142	Pw_5	0.9319		vesicle-associated membrane 711-like
XLOC_035665	Pw_5	0.931		Dt1
XLOC_031136	Pw_5	0.9309	HSF	polcalcin Nic t 1
XLOC_049624	Pw_5	0.9285		polygalacturonase non-catalytic subunit JP630 partial
XLOC_018618	Pw_5	0.9278	NF-YA	ankyrin repeat-containing At5g02620-like
XLOC_014229	Pw_5	0.9262	GRAS	Reticuline oxidase
XLOC_030438	Pw_5	0.9262		Isoflavone reductase isogeny
XLOC_007915	Pw_5	0.9258		--
XLOC_026000	Pw_5	0.9258		UDP-arabinopyranose mutase 1
XLOC_043846	Pw_5	0.9232		alkane hydroxylase MAH1-like
XLOC_035542	Pw_5	0.922		hypothetical protein KK1_010115
XLOC_045260	Pw_5	0.922		hypothetical protein KK1_018489
XLOC_046575	Pw_5	0.919		Vacuolar amino acid transporter 1
XLOC_049853	Pw_5	0.9177	Trihelix	14 kDa proline-rich
XLOC_029481	Pw_5	0.9162		hypothetical protein KK1_006052
XLOC_050767	Pw_5	0.9145		xyloglucan galactosyltransferase KATAMARI1
XLOC_009516	Pw_5	0.9135		Histidine-containing phosphotransfer 1
XLOC_028178	Pw_5	0.9113	FAR1	GDSL esterase lipase LTL1
XLOC_045057	Pw_5	0.911		GDSL esterase lipase CPRD49
XLOC_037641	Pw_5	0.9089		O-linked-mannose beta-1,4-N-acetylglucosaminyltransferase 2-like
XLOC_014261	Pw_5	0.9062		Reticuline oxidase
XLOC_029373	Pw_5	0.9048		Lamin-like protein
XLOC_032829	Pw_5	0.9046		caffeoyl- O-methyltransferase
XLOC_006996	Pw_5	0.9043	FAR1	GDSL esterase lipase At1g29670 family
XLOC_004774	Pw_5	0.904		Pentatricopeptide repeat-containing At2g17670 family
XLOC_034170	Pw_5	0.903		--
XLOC_052677	Pw_5	0.9028		pollen-specific leucine-rich repeat extensin 3
XLOC_024439	Pw_5	0.9025		cell wall integrity and stress response component 4-like
XLOC_018522	Pw_5	0.9	bHLH	transcription factor PRE6
XLOC_001653	Sd_10	1	ERF	Ethylene-responsive transcription factor 1B
XLOC_001673	Sd_10	1		--
XLOC_002477	Sd_10	1	HD-ZIP	Homeobox-leucine zipper HDG12
XLOC_002580	Sd_10	1		hypothetical protein GLYMA_03G085400
XLOC_003912	Sd_10	1		peroxisomal adenine nucleotide carrier 1
XLOC_005108	Sd_10	1	AP2	AP2-like ethylene-responsive transcription factor
XLOC_005130	Sd_10	1	WRKY	WRKY transcription factor 23
XLOC_005614	Sd_10	1		--
XLOC_006967	Sd_10	1		dirigent 25-like
XLOC_007270	Sd_10	1		Laccase- partial
XLOC_008292	Sd_10	1	HD-ZIP	Retrovirus-related Pol poly from transposon TNT 1-94
XLOC_008831	Sd_10	1		hypothetical protein glysoja_038221
XLOC_009880	Sd_10	1		--
XLOC_011513	Sd_10	1	NAC	NAC domain-containing 8
XLOC_013472	Sd_10	1	MYB	Transcription factor MYB98
XLOC_013810	Sd_10	1		mediator complex subunit 25 von willebrand factor type A
XLOC_014544	Sd_10	1	G2-like	probable acyl-activating enzyme peroxisomal
XLOC_015117	Sd_10	1		hypothetical protein GLYMA_15G249200
XLOC_015638	Sd_10	1	MYB	myb-related 315-like
XLOC_016170	Sd_10	1		Auxin-induced AUX28
XLOC_021293	Sd_10	1	B3	CHROMATIN REMODELING 4-like
XLOC_023891	Sd_10	1		hypothetical protein KK1_046882
XLOC_025147	Sd_10	1	MYB_related	hypothetical protein KK1_030616
XLOC_025286	Sd_10	1		Bromodomain and PHD finger-containing 3
XLOC_025287	Sd_10	1		bromodomain-containing DDB_G0280777-like
XLOC_025886	Sd_10	1	B3	Isoleucine N-monooxygenase 2
XLOC_026149	Sd_10	1		hypothetical protein KK1_025020
XLOC_029690	Sd_10	1		--
XLOC_030717	Sd_10	1		fructan 6-exohydrolase-like
XLOC_033138	Sd_10	1	FAR1	AAA-ATPase mitochondrial-like
XLOC_034846	Sd_10	1		hypothetical protein KK1_008733
XLOC_035060	Sd_10	1	NAC	pectinesterase 29
XLOC_035835	Sd_10	1		Miraculin
XLOC_037408	Sd_10	1		auxin efflux carrier component 2
XLOC_043368	Sd_10	1		WEB family At2g17940-like
XLOC_047218	Sd_10	1		hypothetical protein KK1_046207
XLOC_049790	Sd_10	1	GRAS	Scarecrow 32
XLOC_050214	Sd_10	1		Pectinesterase inhibitor 1
XLOC_052625	Sd_10	1		probable alpha,alpha-trehalose-phosphate synthase [UDP-forming] 9 isoform X1
XLOC_053533	Sd_10	1	G2-like	Sugar transporter ERD6-like 16
XLOC_053781	Sd_10	1		Gibberellin 3-beta-dioxygenase 3
XLOC_053857	Sd_10	1		fatty acyl- reductase 3-like
XLOC_002165	Sd_10	0.9984		lipid-transfer DIR1
XLOC_041918	Sd_10	0.9982		PREDICTED: uncharacterized protein LOC102662259
XLOC_044482	Sd_10	0.9957	M-type	Peroxidase 10
XLOC_038674	Sd_10	0.9931	NF-YA	hypothetical protein KK1_015972
XLOC_017379	Sd_10	0.9907	Trihelix	14 kDa proline-rich
XLOC_023890	Sd_10	0.9906		hypothetical protein KK1_046881
XLOC_040123	Sd_10	0.9904		Defensin 242 partial
XLOC_041507	Sd_10	0.9891	HSF	7-deoxyloganetin glucosyltransferase-like
XLOC_007375	Sd_10	0.9887		--
XLOC_003172	Sd_10	0.9885		--
XLOC_015255	Sd_10	0.9884		hypothetical protein glysoja_007685
XLOC_025242	Sd_10	0.9879		hypothetical protein GLYMA_10G049500
XLOC_040298	Sd_10	0.9863		hypothetical protein KK1_046882
XLOC_002249	Sd_10	0.9861		hypothetical protein GLYMA_18G171600
XLOC_033603	Sd_10	0.9847		hypothetical protein KK1_009335
XLOC_036598	Sd_10	0.9846		hypothetical protein glysoja_008297
XLOC_023438	Sd_10	0.9837	ERF	Ethylene-responsive transcription factor ERF003
XLOC_041614	Sd_10	0.9833		gibberellin-regulated 11-like
XLOC_029042	Sd_10	0.9826		hypothetical protein KK1_045357
XLOC_017375	Sd_10	0.9819	Trihelix	14 kDa proline-rich
XLOC_041478	Sd_10	0.9815		DNA-binding ESCAROLA
XLOC_013787	Sd_10	0.9808		hypothetical protein KK1_040345
XLOC_047219	Sd_10	0.9798		--
XLOC_043599	Sd_10	0.9797		hypothetical protein KK1_013595
XLOC_012795	Sd_10	0.9794		PREDICTED: uncharacterized protein LOC102668462
XLOC_050544	Sd_10	0.979		Pectinesterase inhibitor 1
XLOC_012642	Sd_10	0.9784	bHLH	hypothetical protein KK1_034209
XLOC_031186	Sd_10	0.9782		tyrosine- phosphatase non-receptor type 23-like isoform X2
XLOC_027918	Sd_10	0.9774	C2H2	polygalacturonase At3g15720 family
XLOC_002567	Sd_10	0.9764		hypothetical protein GLYMA_03G085400
XLOC_016775	Sd_10	0.9762		Non-specific lipid-transfer AP10
XLOC_049520	Sd_10	0.9754		Subtilisin inhibitor CLSI-II
XLOC_025419	Sd_10	0.9752		hypothetical protein GLYMA_08G165000
XLOC_040963	Sd_10	0.9745		hypothetical protein KK1_020711
XLOC_008915	Sd_10	0.9741		hypothetical protein GLYMA_08G165000
XLOC_007154	Sd_10	0.974		hypothetical protein KK1_026272
XLOC_022379	Sd_10	0.974		hypothetical protein KK1_045358
XLOC_015652	Sd_10	0.9734		Vacuolar-processing enzyme
XLOC_020919	Sd_10	0.9727	LBD	LOB domain-containing 41-like
XLOC_020466	Sd_10	0.9724	WRKY	serine carboxypeptidase II-3-like
XLOC_001226	Sd_10	0.9716		ribonuclease H At1g65750
XLOC_032516	Sd_10	0.9715		--
XLOC_018894	Sd_10	0.9709		hypothetical protein GLYMA_02G084800
XLOC_018903	Sd_10	0.9701		hypothetical protein GLYMA_03G085400
XLOC_017377	Sd_10	0.9683		Cortical cell-delineating
XLOC_053831	Sd_10	0.9683		hypothetical protein TSUD_317270
XLOC_015418	Sd_10	0.9681		Non-specific lipid-transfer At2g13820 family
XLOC_002231	Sd_10	0.968		--
XLOC_004453	Sd_10	0.9676	B3	Flavanone 3-dioxygenase
XLOC_009000	Sd_10	0.9673		Dimethylaniline monooxygenase [N-oxide-forming] 3
XLOC_000972	Sd_10	0.9658		Isoflavone-7-O-methyltransferase 9
XLOC_029037	Sd_10	0.9658		PREDICTED: uncharacterized protein LOC100811920
XLOC_002245	Sd_10	0.9654		hypothetical protein GLYMA_08G358500
XLOC_031847	Sd_10	0.9654		hypothetical protein KK1_007193
XLOC_005438	Sd_10	0.9653		hypothetical protein KK1_031296
XLOC_010540	Sd_10	0.9646		hypothetical protein KK1_032682
XLOC_050174	Sd_10	0.9646		defensin 158 family
XLOC_012390	Sd_10	0.964		cell wall vacuolar inhibitor of fructosidase 1-like
XLOC_026782	Sd_10	0.964		--
XLOC_006301	Sd_10	0.9637		hypothetical protein KK1_027642
XLOC_047489	Sd_10	0.9634	C2H2	F-box kelch-repeat At3g06240 family
XLOC_016020	Sd_10	0.9628		hypothetical protein KK1_045357
XLOC_026791	Sd_10	0.962		hypothetical protein KK1_028795
XLOC_023167	Sd_10	0.9613		hypothetical protein KK1_029821
XLOC_013809	Sd_10	0.961		mediator of RNA polymerase II transcription subunit 25-like
XLOC_020936	Sd_10	0.9609		Basic blue
XLOC_003532	Sd_10	0.9608		hypothetical protein KK1_031875
XLOC_002113	Sd_10	0.9606		hypothetical protein KK1_046207
XLOC_033082	Sd_10	0.9605		SKP1 1B
XLOC_050545	Sd_10	0.96		Pectinesterase inhibitor 1
XLOC_053653	Sd_10	0.9597	NF-YB	Subtilisin-like protease
XLOC_038675	Sd_10	0.9593	NF-YA	hypothetical protein KK1_015975
XLOC_040017	Sd_10	0.9585	B3	B3 domain-containing transcription factor FUS3
XLOC_048335	Sd_10	0.9583		hypothetical protein KK1_014500
XLOC_045660	Sd_10	0.9576	NAC	NAC domain-containing 100-like isoform X1
XLOC_020040	Sd_10	0.9574		--
XLOC_041916	Sd_10	0.9574		PREDICTED: uncharacterized protein LOC102662259
XLOC_040792	Sd_10	0.9568		--
XLOC_053416	Sd_10	0.9563	C2H2	beta-galactosidase 15-like
XLOC_034633	Sd_10	0.956	NF-X1	potassium transporter 5-like
XLOC_005460	Sd_10	0.9558		hypothetical protein KK1_031295
XLOC_032022	Sd_10	0.955	C2H2	probable polygalacturonase
XLOC_002251	Sd_10	0.9548		hypothetical protein VIGAN_04181000
XLOC_000679	Sd_10	0.9547		Pectinesterase inhibitor 1
XLOC_046556	Sd_10	0.9533		hypothetical protein KK1_019249
XLOC_019979	Sd_10	0.9531		hypothetical protein KK1_044715
XLOC_042773	Sd_10	0.9509	bHLH	cytokinin dehydrogenase 2-like
XLOC_015821	Sd_10	0.9508	G2-like	Subtilisin-like protease
XLOC_036169	Sd_10	0.9508		hypothetical protein glysoja_049363
XLOC_015303	Sd_10	0.9504		hypothetical protein KK1_049751
XLOC_012821	Sd_10	0.9503		hypothetical protein KK1_009288
XLOC_039278	Sd_10	0.9499		Arogenate dehydratase prephenate dehydratase chloroplastic
XLOC_029044	Sd_10	0.949		PREDICTED: uncharacterized protein LOC102667546
XLOC_028482	Sd_10	0.9488		hypothetical protein GLYMA_08G353200
XLOC_001231	Sd_10	0.9487		hypothetical protein GLYMA_06G266100
XLOC_018797	Sd_10	0.9484	MYB_related	Cysteine-rich receptor kinase partial
XLOC_023831	Sd_10	0.9481		hypothetical protein KK1_046445
XLOC_034505	Sd_10	0.9481		DNA-binding ESCAROLA
XLOC_027791	Sd_10	0.948	MYB_related	transcription factor MYB1R1-like
XLOC_016989	Sd_10	0.9479	C3H	Purple acid phosphatase 2
XLOC_038646	Sd_10	0.9478		--
XLOC_045421	Sd_10	0.9477	NF-YA	hypothetical protein KK1_018794
XLOC_005465	Sd_10	0.9474		--
XLOC_016788	Sd_10	0.9473		hypothetical protein KK1_042376
XLOC_012025	Sd_10	0.9472		fatty acyl- reductase 3-like isoform X2
XLOC_036845	Sd_10	0.9469	Trihelix	WD repeat-containing 18
XLOC_014143	Sd_10	0.9465		hypothetical protein KK1_035499
XLOC_029420	Sd_10	0.9464		AT-hook motif nuclear-localized 17-like
XLOC_005322	Sd_10	0.9462		DNA-binding ESCAROLA
XLOC_040791	Sd_10	0.946		hypothetical protein GLYMA_18G063700
XLOC_000886	Sd_10	0.9457		hypothetical protein glysoja_030695
XLOC_033752	Sd_10	0.9456	LBD	LOB domain-containing 38-like isoform X1
XLOC_047710	Sd_10	0.9456		Histone H1
XLOC_049947	Sd_10	0.9446	bZIP	F-box kelch-repeat SKIP11
XLOC_023717	Sd_10	0.9441		hypothetical protein KK1_047464
XLOC_002484	Sd_10	0.9439		--
XLOC_020420	Sd_10	0.9437		hypothetical protein glysoja_036190
XLOC_051698	Sd_10	0.9435		GDSL esterase lipase 1-like
XLOC_004861	Sd_10	0.9433	B3	Dimethylaniline monooxygenase [N-oxide-forming] 3
XLOC_039362	Sd_10	0.9432		defensin 311
XLOC_038708	Sd_10	0.9428		--
XLOC_000676	Sd_10	0.942		Pectinesterase inhibitor 1
XLOC_020087	Sd_10	0.9419		--
XLOC_050618	Sd_10	0.9419	FAR1	Strictosidine synthase 1
XLOC_046774	Sd_10	0.9417		RNA-binding 12B
XLOC_038726	Sd_10	0.9416	NAC	Aldehyde dehydrogenase family 2 member C4
XLOC_023719	Sd_10	0.9412		hypothetical protein KK1_047462
XLOC_030861	Sd_10	0.941		hypothetical protein KK1_005089
XLOC_011486	Sd_10	0.9409	B3	alkane hydroxylase MAH1-like
XLOC_038626	Sd_10	0.9409		hypothetical protein GLYMA_15G205700
XLOC_001654	Sd_10	0.9408	HD-ZIP	Homeobox-leucine zipper ATHB-21
XLOC_047506	Sd_10	0.9407		tRNA Delta(2)-isopentenylpyrophosphate transferase
XLOC_025290	Sd_10	0.9403		bromodomain-containing DDB_G0280777-like
XLOC_050224	Sd_10	0.9399		hypothetical protein KK1_002255
XLOC_038373	Sd_10	0.9396		--
XLOC_031124	Sd_10	0.9394		hypothetical protein KK1_005632
XLOC_027661	Sd_10	0.9393	GATA	GATA transcription factor 20
XLOC_019673	Sd_10	0.9392	bZIP	Ocs element-binding factor 1
XLOC_027964	Sd_10	0.9383	B3	Dimethylaniline monooxygenase [N-oxide-forming] 3
XLOC_041561	Sd_10	0.9382	B3	F-box RNI FBD-like domain
XLOC_025302	Sd_10	0.9381	B3	probable indole-3-pyruvate monooxygenase YUCCA11
XLOC_029261	Sd_10	0.9381		hypothetical protein KK1_005631, partial
XLOC_006303	Sd_10	0.9377		hypothetical protein KK1_027644
XLOC_025837	Sd_10	0.9376		LCR
XLOC_003936	Sd_10	0.937	MYB_related	probable E3 ubiquitin- ligase HIP1 isoform X1
XLOC_006552	Sd_10	0.937		Amorpha-4,11-diene synthase
XLOC_045818	Sd_10	0.9364		hypothetical protein KK1_019596
XLOC_019179	Sd_10	0.9355	bZIP	F-box FBD LRR-repeat At4g26340 family
XLOC_039488	Sd_10	0.9343		Basic blue
XLOC_030470	Sd_10	0.9336		Amino acid permease 6
XLOC_050106	Sd_10	0.9334		DNA-binding ESCAROLA
XLOC_019381	Sd_10	0.9333		hypothetical protein PHAVU_003G018400g
XLOC_047619	Sd_10	0.9333		hypothetical protein KK1_015127, partial
XLOC_001923	Sd_10	0.9329		AT-hook motif nuclear-localized 17-like
XLOC_043320	Sd_10	0.9328		isoflavone reductase-like
XLOC_012252	Sd_10	0.9326		--
XLOC_016124	Sd_10	0.9326		hypothetical protein KK1_038936
XLOC_029353	Sd_10	0.9321		thaumatin 1
XLOC_028965	Sd_10	0.9319		--
XLOC_030382	Sd_10	0.9319	MYB_related	Cysteine-rich receptor kinase 25
XLOC_053671	Sd_10	0.9316		Cysteine ase inhibitor 5
XLOC_022230	Sd_10	0.9312	NF-YB	Nuclear transcription factor Y subunit B-6
XLOC_033479	Sd_10	0.9309		hypothetical protein PHAVU_009G134200g
XLOC_018238	Sd_10	0.9297		hypothetical protein GLYMA_13G260800
XLOC_021902	Sd_10	0.9293	ERF	Ethylene-responsive transcription factor 7
XLOC_051193	Sd_10	0.9293		hypothetical protein KK1_004118
XLOC_022560	Sd_10	0.9291		dirigent 2-like
XLOC_034054	Sd_10	0.929	B3	2-oxoglutarate Fe(II)-dependent dioxygenase
XLOC_024557	Sd_10	0.9288		hypothetical protein GLYMA_14G182200
XLOC_002594	Sd_10	0.9285		hypothetical protein GLYMA_02G208100
XLOC_043189	Sd_10	0.9285	C2H2	argonaute 2-like
XLOC_017338	Sd_10	0.9284		hypothetical protein KK1_042229
XLOC_019323	Sd_10	0.928	M-type	hypothetical protein KK1_043086
XLOC_009766	Sd_10	0.9279		hypothetical protein KK1_028560
XLOC_051243	Sd_10	0.9277	B3	Dimethylaniline monooxygenase [N-oxide-forming] 3
XLOC_046609	Sd_10	0.9276	HSF	UDP-glycosyltransferase 83A1-like
XLOC_004388	Sd_10	0.9267		hypothetical protein KK1_046207
XLOC_040895	Sd_10	0.9266	bZIP	Cellulose synthase G2
XLOC_032227	Sd_10	0.9263	MYB	Amino acid permease 6
XLOC_023648	Sd_10	0.9254		hypothetical protein KK1_022182
XLOC_029150	Sd_10	0.9254	NF-YC	nuclear transcription factor Y subunit C-3-like
XLOC_006685	Sd_10	0.925		indole-3-acetic acid-amido synthetase
XLOC_024028	Sd_10	0.9248	C3H	zinc finger CCCH domain-containing 19-like
XLOC_023498	Sd_10	0.9247		--
XLOC_032575	Sd_10	0.9242		Inositol oxygenase 4
XLOC_022689	Sd_10	0.924	WRKY	paired amphipathic helix Sin3-like 2
XLOC_036186	Sd_10	0.924		--
XLOC_034171	Sd_10	0.9235		Formin 11
XLOC_047271	Sd_10	0.9235		hypothetical protein glysoja_034413
XLOC_029241	Sd_10	0.9233	B3	B3 domain-containing transcription repressor VAL1-like
XLOC_022378	Sd_10	0.9231		hypothetical protein KK1_045357
XLOC_048543	Sd_10	0.9228		mon-specific lipid-transfer -like subfamily
XLOC_042388	Sd_10	0.9225		--
XLOC_002851	Sd_10	0.9224		EMBRYONIC FLOWER 1 isoform X1
XLOC_020863	Sd_10	0.9219		proline-rich proteoglycan 2-like
XLOC_033837	Sd_10	0.9217	ERF	AP2-like ethylene-responsive transcription factor PLT2
XLOC_000340	Sd_10	0.9216	SRS	eukaryotic aspartyl protease family
XLOC_007781	Sd_10	0.9214		--
XLOC_024536	Sd_10	0.9205	BBR-BPC	NRT1 PTR FAMILY -like
XLOC_053737	Sd_10	0.9205		--
XLOC_006715	Sd_10	0.9203		Heme-binding 2
XLOC_039597	Sd_10	0.92		--
XLOC_025291	Sd_10	0.9199		bromodomain-containing DDB_G0280777-like
XLOC_032130	Sd_10	0.9195	HD-ZIP	Protodermal factor 2 isoform 1
XLOC_037256	Sd_10	0.9195	B3	hypothetical protein KK1_022246
XLOC_052684	Sd_10	0.9192		AT-hook motif nuclear-localized 24-like
XLOC_024240	Sd_10	0.9191	MYB	Myb-related 308 family
XLOC_007944	Sd_10	0.9189		--
XLOC_049739	Sd_10	0.9189	NAC	Aspartic ase Asp1
XLOC_020081	Sd_10	0.9186		hypothetical protein KK1_038527
XLOC_018898	Sd_10	0.9179		hypothetical protein GLYMA_02G084800
XLOC_044195	Sd_10	0.9175		L-tryptophan--pyruvate aminotransferase 1-like
XLOC_041476	Sd_10	0.9171		DNA-binding ESCAROLA
XLOC_017376	Sd_10	0.9168		14 kDa proline-rich
XLOC_018455	Sd_10	0.9166		hypothetical protein KK1_032195
XLOC_013813	Sd_10	0.9163		--
XLOC_046399	Sd_10	0.9162		--
XLOC_052783	Sd_10	0.9157		PFC0760c-like isoform X2
XLOC_049840	Sd_10	0.9151		hypothetical protein GLYMA_20G135100
XLOC_017745	Sd_10	0.9143		Gibberellin 2-beta-dioxygenase 2
XLOC_021090	Sd_10	0.9141	TALE	serine threonine- kinase receptor
XLOC_039133	Sd_10	0.9138		hypothetical protein KK1_017003
XLOC_029151	Sd_10	0.9135	NF-YC	Nuclear transcription factor Y subunit C-2
XLOC_017016	Sd_10	0.9134		Expansin-like B1
XLOC_026541	Sd_10	0.9134		Alpha-1,4-glucan- synthase [UDP-forming]
XLOC_046443	Sd_10	0.9134		hypothetical protein KK1_019034
XLOC_032737	Sd_10	0.9132		hypothetical protein GLYMA_10G049500
XLOC_025836	Sd_10	0.9125		LCR
XLOC_016719	Sd_10	0.9115	bZIP	PREDICTED: uncharacterized protein LOC102667304
XLOC_044680	Sd_10	0.9114		Glutamate dehydrogenase 2
XLOC_041494	Sd_10	0.9113		aminotransferase ALD1-like
XLOC_017579	Sd_10	0.9111		Non-specific lipid-transfer partial
XLOC_022028	Sd_10	0.9108		Brassinosteroid LRR receptor kinase
XLOC_047824	Sd_10	0.9107		DUF295 family
XLOC_047247	Sd_10	0.9097	C2H2	hypothetical protein KK1_014459
XLOC_018236	Sd_10	0.9081		hypothetical protein GLYMA_08G228600
XLOC_034204	Sd_10	0.9078		DNA-binding ESCAROLA
XLOC_013546	Sd_10	0.9077		14-3-3 A
XLOC_043276	Sd_10	0.9074	HD-ZIP	Homeobox-leucine zipper ATHB-40
XLOC_028577	Sd_10	0.9071	B3	cytochrome P450 CYP82D47-like
XLOC_022561	Sd_10	0.9069		Disease resistance response 206 family
XLOC_033411	Sd_10	0.9066	NAC	Lysosomal Pro-X carboxypeptidase
XLOC_041571	Sd_10	0.9058		leghemoglobin C2
XLOC_038374	Sd_10	0.9053		hypothetical protein KK1_017356, partial
XLOC_051732	Sd_10	0.9052		hypothetical protein KK1_000639
XLOC_036576	Sd_10	0.9049	NF-YB	Fasciclin-like arabinogalactan 12
XLOC_018552	Sd_10	0.9045	WRKY	Endoglucanase 13
XLOC_043723	Sd_10	0.9039		indole-3-pyruvate monooxygenase YUCCA6-like
XLOC_044200	Sd_10	0.9039	C2H2	polygalacturonase At1g48100-like
XLOC_031187	Sd_10	0.9036		glycine-rich DOT1-like
XLOC_025321	Sd_10	0.9033	BES1	AChain Mutant Beta-Amylase (W55r) From Soy Bean
XLOC_010805	Sd_10	0.9031	MYB_related	probable prolyl 4-hydroxylase 10
XLOC_045820	Sd_10	0.903		--
XLOC_005574	Sd_10	0.9028		hypothetical protein KK1_026915
XLOC_000846	Sd_10	0.9026	HD-ZIP	homeobox-leucine zipper HDG11-like
XLOC_014445	Sd_10	0.9015		hypothetical protein KK1_048076, partial
XLOC_047505	Sd_10	0.9013		tRNA Delta(2)-isopentenylpyrophosphate transferase
XLOC_039770	Sd_10	0.9012		Auxin transporter 1
XLOC_050505	Sd_10	0.9012	ERF	Lipid transfer
XLOC_013136	Sd_10	0.9009	bZIP	Auxin-binding ABP19a
XLOC_048280	Sd_10	0.9008	SRS	Aspartic ase nepenthesin-1
XLOC_036820	Sd_10	0.9004	MYB	Transcription factor MYB98
XLOC_002552	Sd_10	0.9003		hypothetical protein KK1_032804
XLOC_010475	Sd_10	0.9		hypothetical protein KK1_040897
XLOC_000933	Sd_20	1		Cysteine-rich receptor kinase 29
XLOC_000940	Sd_20	1		Transposon Ty3-I Gag-Pol poly
XLOC_001123	Sd_20	1		Vacuolar amino acid transporter 1
XLOC_001898	Sd_20	1		Transport inhibitor response 1
XLOC_002257	Sd_20	1	bZIP	Transposon TX1 uncharacterized
XLOC_002358	Sd_20	1	FAR1	hypothetical protein KK1_018025
XLOC_002542	Sd_20	1		--
XLOC_003478	Sd_20	1	bZIP	ribonuclease H At1g65750 family
XLOC_004261	Sd_20	1		Retrovirus-related Pol poly from transposon opus
XLOC_004616	Sd_20	1		hypothetical protein KK1_037586
XLOC_005675	Sd_20	1		mediator of RNA polymerase II transcription subunit 13
XLOC_005876	Sd_20	1		Tyrosine aminotransferase
XLOC_006250	Sd_20	1		hypothetical protein KK1_026178
XLOC_007221	Sd_20	1		Retrovirus-related Pol poly from transposon TNT 1-94
XLOC_007353	Sd_20	1		regulatory NPR5-like
XLOC_008124	Sd_20	1		--
XLOC_008165	Sd_20	1		--
XLOC_008256	Sd_20	1		--
XLOC_010187	Sd_20	1		--
XLOC_010609	Sd_20	1	B3	1-aminocyclopropane-1-carboxylate oxidase 5-like
XLOC_011834	Sd_20	1		Serine threonine- kinase CCR1
XLOC_011927	Sd_20	1		dual specificity kinase splA
XLOC_011949	Sd_20	1		--
XLOC_013689	Sd_20	1		hypothetical protein KK1_031752
XLOC_016252	Sd_20	1	B3	2-oxoglutarate-dependent dioxygenase AOP3-like
XLOC_017918	Sd_20	1		CEN 2
XLOC_018156	Sd_20	1	WRKY	Peroxidase 4
XLOC_018902	Sd_20	1		--
XLOC_021352	Sd_20	1		U-box domain-containing 16
XLOC_023989	Sd_20	1	bZIP	Transposon TX1 uncharacterized
XLOC_024090	Sd_20	1	bZIP	hypothetical protein PHAVU_006G071300g, partial
XLOC_024690	Sd_20	1		Albumin- partial
XLOC_024795	Sd_20	1	ERF	Ethylene-responsive transcription factor 2
XLOC_025704	Sd_20	1		Expansin-A1
XLOC_027122	Sd_20	1		Retrovirus-related Pol poly from transposon TNT 1-94
XLOC_027123	Sd_20	1	MIKC	Retrovirus-related Pol poly from transposon TNT 1-94
XLOC_028308	Sd_20	1		--
XLOC_030658	Sd_20	1		--
XLOC_031474	Sd_20	1	ARF	Vinorine synthase
XLOC_032342	Sd_20	1	SBP	Aluminum-activated malate transporter 12
XLOC_033531	Sd_20	1		chalcone synthase-like
XLOC_034884	Sd_20	1	HSF	UDP-glycosyltransferase 83A1
XLOC_035155	Sd_20	1		EPIDERMAL PATTERNING FACTOR 2
XLOC_035638	Sd_20	1		Abscisic-aldehyde oxidase
XLOC_035861	Sd_20	1	CAMTA	Glutathione S-transferase F13
XLOC_036949	Sd_20	1		S-norcoclaurine synthase
XLOC_036992	Sd_20	1		--
XLOC_039115	Sd_20	1		phytochelatin synthase
XLOC_039315	Sd_20	1	WRKY	WEB family At1g12150-like
XLOC_040111	Sd_20	1	MIKC	DUF246 domain-containing At1g04910
XLOC_041608	Sd_20	1		glutathione S-transferase
XLOC_042319	Sd_20	1	bHLH	L-type lectin-domain containing receptor kinase -like
XLOC_042333	Sd_20	1		anthranilate synthase beta subunit chloroplastic-like
XLOC_043012	Sd_20	1		--
XLOC_043241	Sd_20	1		--
XLOC_043891	Sd_20	1		--
XLOC_044007	Sd_20	1		Ribosome biogenesis BRX1 like
XLOC_044089	Sd_20	1	NF-YB	LRR receptor-like serine threonine- kinase At4g08850 family
XLOC_044793	Sd_20	1	B3	gibberellin 2-beta-dioxygenase 8-like isoform X1
XLOC_044898	Sd_20	1		--
XLOC_045565	Sd_20	1		hypothetical protein KK1_019055
XLOC_047740	Sd_20	1	NAC	hypothetical protein KK1_015387, partial
XLOC_050398	Sd_20	1		--
XLOC_051200	Sd_20	1		mediator of RNA polymerase II transcription subunit partial
XLOC_051682	Sd_20	1	Nin-like	ABC transporter B family member 19-like
XLOC_052589	Sd_20	1	C2H2	zinc finger WIP6
XLOC_053678	Sd_20	1		--
XLOC_053867	Sd_20	1		--
XLOC_041923	Sd_20	0.9967	NF-YC	expansin B
XLOC_008919	Sd_20	0.9936		--
XLOC_051350	Sd_20	0.9933	HSF	Cytokinin-O-glucosyltransferase partial
XLOC_037071	Sd_20	0.9922	NAC	beta-glucosidase 12-like
XLOC_009020	Sd_20	0.9903		--
XLOC_019957	Sd_20	0.9903		--
XLOC_014433	Sd_20	0.9891		--
XLOC_002514	Sd_20	0.9888		--
XLOC_019285	Sd_20	0.9884		Uncharacterized protein C24B11.05
XLOC_049325	Sd_20	0.9874	bHLH	3-epi-6-deoxocathasterone 23-monooxygenase
XLOC_048805	Sd_20	0.9869		Kunitz-type trypsin inhibitor KTI1
XLOC_048807	Sd_20	0.9869		Kunitz-type trypsin inhibitor KTI1
XLOC_048904	Sd_20	0.9867	ERF	probable glycosyltransferase At3g07620
XLOC_048977	Sd_20	0.9863		--
XLOC_035866	Sd_20	0.9862		Monothiol glutaredoxin-S6
XLOC_009014	Sd_20	0.9858		selenium-binding 2-like
XLOC_036483	Sd_20	0.9855		glycosyl hydrolase family 10
XLOC_012626	Sd_20	0.9851	GRAS	Scarecrow 32
XLOC_036735	Sd_20	0.9845	MYB_related	Equilibrative nucleoside transporter partial
XLOC_035453	Sd_20	0.9844	bHLH	ent-copalyl diphosphate chloroplastic-like isoform X2
XLOC_002349	Sd_20	0.984	ARR-B	Galactose oxidase
XLOC_017002	Sd_20	0.9839		--
XLOC_049404	Sd_20	0.9836		branched-chain-amino-acid aminotransferase 7
XLOC_047090	Sd_20	0.9835		hypothetical protein KK1_014165
XLOC_005437	Sd_20	0.9834		hypothetical protein KK1_031298, partial
XLOC_042241	Sd_20	0.9834	B3	2OG-Fe(II) oxygenase family oxidoreductase
XLOC_008397	Sd_20	0.9832		--
XLOC_027009	Sd_20	0.9831		embryo-specific urease isoform X1
XLOC_037506	Sd_20	0.9831		--
XLOC_002539	Sd_20	0.983		organic cation carnitine transporter 3-like
XLOC_007491	Sd_20	0.9825		Kunitz-type trypsin inhibitor KTI1
XLOC_002350	Sd_20	0.982	bZIP	Retrotransposable element Tf2
XLOC_022979	Sd_20	0.9808		--
XLOC_030098	Sd_20	0.9808	FAR1	Granule-bound starch synthase chloroplastic amyloplastic
XLOC_042750	Sd_20	0.9807	B3	cytochrome P450 78A5
XLOC_008816	Sd_20	0.9806		selenium-binding 2-like
XLOC_041862	Sd_20	0.9801	bHLH	L-type lectin-domain containing receptor kinase -like
XLOC_028708	Sd_20	0.9799	C3H	Triacylglycerol lipase 2
XLOC_042722	Sd_20	0.9798		--
XLOC_013840	Sd_20	0.9796		stigma-specific STIG1 4
XLOC_039553	Sd_20	0.9796		PREDICTED: uncharacterized protein LOC100818788
XLOC_032560	Sd_20	0.9795		MOTHER of FT and TF 1
XLOC_044887	Sd_20	0.9793		--
XLOC_009024	Sd_20	0.979		Cysteine-rich receptor kinase 29
XLOC_002348	Sd_20	0.9789		PREDICTED: uncharacterized protein LOC100809085
XLOC_008795	Sd_20	0.9788		selenium-binding 2-like
XLOC_011951	Sd_20	0.9787	bZIP	transcription factor TGA7-like
XLOC_036228	Sd_20	0.9784		hypothetical protein glysoja_028607
XLOC_047784	Sd_20	0.9783		Kunitz-type trypsin inhibitor KTI1
XLOC_033478	Sd_20	0.9781		hypothetical protein LR48_Vigan04g166800
XLOC_040381	Sd_20	0.9768	B3	gibberellin 20 oxidase 2-like
XLOC_027235	Sd_20	0.9767		hypothetical protein KK1_041243
XLOC_041256	Sd_20	0.9761		hypothetical protein KK1_021308
XLOC_035315	Sd_20	0.9759		hypothetical protein KK1_009663
XLOC_019815	Sd_20	0.9755		Albumin- partial
XLOC_036320	Sd_20	0.975		hypothetical protein KK1_021646
XLOC_051590	Sd_20	0.975	bZIP	histidine-containing phosphotransfer 4-like
XLOC_041577	Sd_20	0.9749		--
XLOC_033145	Sd_20	0.9746	AP2	Ethylene-responsive transcription factor WRI1
XLOC_049586	Sd_20	0.9742		--
XLOC_040735	Sd_20	0.9739		importin beta-
XLOC_022359	Sd_20	0.9738	NF-YB	Nuclear transcription factor Y subunit B-6
XLOC_053272	Sd_20	0.9737		--
XLOC_007912	Sd_20	0.9735		--
XLOC_008207	Sd_20	0.9733		Beta- beta chain
XLOC_029990	Sd_20	0.9733		increased DNA methylation 2 isoform X1
XLOC_050211	Sd_20	0.9732	C2H2	hypothetical protein KK1_002234
XLOC_044616	Sd_20	0.973		Bark storage A
XLOC_041195	Sd_20	0.9728		Gibberellin 20 oxidase 1-B
XLOC_047708	Sd_20	0.972	ERF	regulatory NPR5-like isoform X2
XLOC_012755	Sd_20	0.9714		unnamed protein product
XLOC_014838	Sd_20	0.971		molybdate transporter 1-like
XLOC_007866	Sd_20	0.9709		--
XLOC_012809	Sd_20	0.9707	bHLH	cadmium zinc-transporting ATPase HMA3-like
XLOC_010567	Sd_20	0.9704		hypothetical protein glysoja_012856
XLOC_007434	Sd_20	0.9698		Albumin- partial
XLOC_002513	Sd_20	0.9693	B3	Flavonol synthase flavanone 3-hydroxylase
XLOC_033264	Sd_20	0.9693		defensin 1
XLOC_014274	Sd_20	0.9684		hypothetical protein KK1_028605
XLOC_001919	Sd_20	0.9683		glutamate carboxypeptidase 2
XLOC_007858	Sd_20	0.9679		--
XLOC_037220	Sd_20	0.9679	Trihelix	senescence-specific cysteine protease SAG39-like
XLOC_044899	Sd_20	0.9677	ERF	ethylene-responsive transcription factor CRF1-like
XLOC_009193	Sd_20	0.9676	bHLH	Secologanin synthase
XLOC_035606	Sd_20	0.9674	HSF	Cytokinin-O-glucosyltransferase 1
XLOC_015281	Sd_20	0.9671	bZIP	F-box LRR-repeat At4g14103-like isoform X1
XLOC_012814	Sd_20	0.9668		MLP 43
XLOC_019738	Sd_20	0.9667		--
XLOC_032898	Sd_20	0.9657		hypothetical protein KK1_023988
XLOC_008383	Sd_20	0.9656		--
XLOC_033297	Sd_20	0.9655		hypothetical protein KK1_008744
XLOC_012681	Sd_20	0.965		gibberellin-regulated 1-like
XLOC_018369	Sd_20	0.9641		Glycosyltransferase 8 domain-containing 1
XLOC_015280	Sd_20	0.964	bZIP	F-box LRR-repeat At4g13965 family
XLOC_029383	Sd_20	0.964		hypothetical protein KK1_005849
XLOC_014165	Sd_20	0.9638		oil body-associated 2A-like
XLOC_038321	Sd_20	0.9628		hypothetical protein KK1_017231
XLOC_035777	Sd_20	0.9624	MYB_related	BTB POZ domain-containing At5g48800 family
XLOC_045623	Sd_20	0.9618		--
XLOC_037493	Sd_20	0.9617		--
XLOC_033732	Sd_20	0.9614		hypothetical protein KK1_009570
XLOC_007975	Sd_20	0.9612		beta-conglycinin beta-subunit
XLOC_015334	Sd_20	0.9612		vegetative cell wall gp1-like
XLOC_007755	Sd_20	0.961		A Chain Determination Of Three Crystal Structures Of Canavalin By Molecular Replacement
XLOC_024693	Sd_20	0.9609		--
XLOC_015327	Sd_20	0.9608	NAC	cinnamoyl- reductase 1-like
XLOC_051079	Sd_20	0.9605	ARF	auxin-responsive IAA30-like
XLOC_009452	Sd_20	0.9603		--
XLOC_029423	Sd_20	0.9601	ARF	Non-specific lipid-transfer A
XLOC_028300	Sd_20	0.9595	WRKY	Serine carboxypeptidase-like 50
XLOC_007439	Sd_20	0.9585		--
XLOC_024310	Sd_20	0.9578		--
XLOC_050781	Sd_20	0.9573		gibberellin-regulated 12-like
XLOC_000323	Sd_20	0.9571		hypothetical protein KK1_024364
XLOC_013429	Sd_20	0.9571		hypothetical protein KK1_046892
XLOC_021009	Sd_20	0.9569		probable sarcosine oxidase
XLOC_007485	Sd_20	0.9562		beta-conglycinin alpha prime subunit
XLOC_035582	Sd_20	0.9557	Trihelix	hypothetical protein KK1_010193
XLOC_032435	Sd_20	0.9556		hypothetical protein PRUPE_ppa017119mg, partial
XLOC_010664	Sd_20	0.9555	C2H2	hypothetical protein KK1_030749
XLOC_039665	Sd_20	0.9554		Cysteine ase inhibitor 2
XLOC_032782	Sd_20	0.9552	Nin-like	ABC transporter G family member 18-like isoform X1
XLOC_018217	Sd_20	0.955		--
XLOC_041597	Sd_20	0.955	ERF	oleosin 1-like
XLOC_043842	Sd_20	0.9548		PREDICTED: uncharacterized protein LOC100785750
XLOC_007410	Sd_20	0.9547		--
XLOC_007871	Sd_20	0.9547	C2H2	zinc finger 7-like
XLOC_002529	Sd_20	0.9544	B3	Flavonol synthase flavanone 3-hydroxylase
XLOC_012050	Sd_20	0.9537	bZIP	TGACG-sequence-specific DNA-binding TGA- partial
XLOC_036739	Sd_20	0.9534		hypothetical protein KK1_022454
XLOC_005560	Sd_20	0.9531		Reticuline oxidase
XLOC_016570	Sd_20	0.9522	NAC	Dihydroflavonol-4-reductase
XLOC_033059	Sd_20	0.9522		Omega-6 fatty acid endoplasmic reticulum isozyme 1
XLOC_046320	Sd_20	0.9513		Seipin
XLOC_004094	Sd_20	0.9512		--
XLOC_024913	Sd_20	0.9512	GRAS	Retrovirus-related Pol poly from transposon TNT 1- partial
XLOC_015854	Sd_20	0.951		probable N-acetyltransferase HLS1
XLOC_033322	Sd_20	0.951	HSF	UDP-glycosyltransferase 83A1
XLOC_046028	Sd_20	0.9504		PREDICTED: zonadhesin
XLOC_035434	Sd_20	0.9503		indole-3-acetic acid-amido synthetase
XLOC_033925	Sd_20	0.9502	MYB	Myb-related Myb4
XLOC_035306	Sd_20	0.95		hypothetical protein PHAVU_001G090900g
XLOC_051416	Sd_20	0.9497		Cysteine ase inhibitor 5
XLOC_042930	Sd_20	0.9494	bZIP	G-box-binding factor 1-like
XLOC_041338	Sd_20	0.9492		--
XLOC_019723	Sd_20	0.9485	bHLH	GDSL-like lipase acylhydrolase
XLOC_050721	Sd_20	0.9475	MYB_related	disulfide isomerase precursor
XLOC_001384	Sd_20	0.9473		late embryogenesis abundant D-29-like
XLOC_042322	Sd_20	0.9471		--
XLOC_031328	Sd_20	0.947		cell differentiation RCD1 homolog
XLOC_022883	Sd_20	0.9465	B3	Leucoanthocyanidin dioxygenase
XLOC_018836	Sd_20	0.9463	TCP	E3 ubiquitin- ligase ATL4-like
XLOC_027670	Sd_20	0.9462		hypothetical protein KK1_041906
XLOC_035097	Sd_20	0.9453		chalcone synthase-like
XLOC_048582	Sd_20	0.9453	MYB_related	Root phototropism 3
XLOC_007217	Sd_20	0.9452	HD-ZIP	Retrovirus-related Pol poly from transposon TNT 1-94
XLOC_014983	Sd_20	0.9447		glycine-rich cell wall structural -like
XLOC_024617	Sd_20	0.9445		Hydroxysteroid 11-beta-dehydrogenase 1
XLOC_041775	Sd_20	0.9444	B3	1-aminocyclopropane-1-carboxylate oxidase homolog 1-like
XLOC_028730	Sd_20	0.944	HSF	hydroquinone glucosyltransferase-like
XLOC_053154	Sd_20	0.9438	B3	Codeine O-demethylase
XLOC_042053	Sd_20	0.9436	G2-like	4-coumarate-- ligase-like 5
XLOC_024542	Sd_20	0.9426		hypothetical protein KK1_045073
XLOC_044362	Sd_20	0.9425		--
XLOC_007972	Sd_20	0.9419		--
XLOC_024115	Sd_20	0.9418		hypothetical protein PHAVU_006G131800g
XLOC_007607	Sd_20	0.9415		--
XLOC_048136	Sd_20	0.9414		--
XLOC_003403	Sd_20	0.9406	bHLH	GDSL esterase lipase At4g01130 partial
XLOC_031528	Sd_20	0.9404		hypothetical protein KK1_006515
XLOC_016458	Sd_20	0.9401		non-specific lipid-transfer cotyledon-specific isoform-like
XLOC_034106	Sd_20	0.9399		Abscisic-aldehyde oxidase
XLOC_048849	Sd_20	0.9388		gibberellin-regulated 9
XLOC_036786	Sd_20	0.9387	HSF	Cytokinin-O-glucosyltransferase 2
XLOC_023340	Sd_20	0.9381		Adenine guanine permease AZG2
XLOC_044812	Sd_20	0.9372		hypothetical protein LR48_Vigan11g011900
XLOC_019739	Sd_20	0.9369		--
XLOC_009829	Sd_20	0.9368		phytoene synthase chloroplastic-like
XLOC_022506	Sd_20	0.9367		30S ribosomal S17-like
XLOC_045241	Sd_20	0.9361	LBD	LOB domain-containing 20
XLOC_027124	Sd_20	0.9358		Transcription elongation factor SPT6
XLOC_007849	Sd_20	0.9349		--
XLOC_002166	Sd_20	0.9347		hypothetical protein KK1_026549
XLOC_034191	Sd_20	0.9344		--
XLOC_037821	Sd_20	0.9343		OBERON 2
XLOC_027078	Sd_20	0.9341		hypothetical protein KK1_025202
XLOC_027559	Sd_20	0.9339		trichome birefringence-like 2
XLOC_043161	Sd_20	0.9339		hypothetical protein KK1_012794
XLOC_033851	Sd_20	0.9338		non-structural maintenance of chromosomes element 4 homolog A-like
XLOC_016303	Sd_20	0.9335	FAR1	Auxin efflux carrier component 2
XLOC_025899	Sd_20	0.9334		hypothetical protein KK1_029666
XLOC_041578	Sd_20	0.9334	SBP	4-coumarate-- ligase-like 5
XLOC_044761	Sd_20	0.9331		ENHANCED DISEASE RESISTANCE 2-like
XLOC_047310	Sd_20	0.9329		defensin 156
XLOC_004434	Sd_20	0.9318	HD-ZIP	Retrovirus-related Pol poly from transposon TNT 1-94
XLOC_025582	Sd_20	0.9314		urease accessory D-like isoform X1
XLOC_008235	Sd_20	0.9313		--
XLOC_016542	Sd_20	0.9311		--
XLOC_033086	Sd_20	0.931		SKP1 1B
XLOC_052289	Sd_20	0.9302		F-box At2g27310 family
XLOC_005823	Sd_20	0.93		hypothetical protein KK1_024764
XLOC_004268	Sd_20	0.9299	CO-like	zinc finger CONSTANS-LIKE 12-like isoform X1
XLOC_045852	Sd_20	0.9298	bHLH	Indole-3-acetic acid-induced ARG7
XLOC_029448	Sd_20	0.9297		Ribose-phosphate pyrophosphokinase 4
XLOC_020587	Sd_20	0.9292		late embryogenesis abundant At1g64065-like
XLOC_046034	Sd_20	0.9291	B3	B3 domain-containing transcription factor FUS3
XLOC_053817	Sd_20	0.9291		FBD-associated F-box At5g56820 partial
XLOC_033303	Sd_20	0.9288	G2-like	inactive purple acid phosphatase 27
XLOC_007559	Sd_20	0.9287		--
XLOC_033346	Sd_20	0.9283	CPP	hypothetical protein KK1_008843
XLOC_053572	Sd_20	0.9279		hypothetical protein KK1_004407
XLOC_034855	Sd_20	0.9276	HSF	UDP-glycosyltransferase 83A1-like
XLOC_008112	Sd_20	0.9272		--
XLOC_031096	Sd_20	0.9272		serine arginine repetitive matrix 2-like
XLOC_019793	Sd_20	0.9269	M-type	Peroxidase 44
XLOC_046438	Sd_20	0.9268		Seed trypsin chymotrypsin inhibitor TI5-72
XLOC_033757	Sd_20	0.926		ribonuclease H At1g65750 partial
XLOC_045688	Sd_20	0.9254	bZIP	Retrotransposable element Tf2
XLOC_038171	Sd_20	0.9249	G2-like	Subtilisin-like protease
XLOC_049709	Sd_20	0.9244		hypothetical protein KK1_044178
XLOC_012121	Sd_20	0.9236		esterase PIR7A
XLOC_009029	Sd_20	0.9232		hypothetical protein KK1_050628, partial
XLOC_042951	Sd_20	0.9232	bHLH	Sec14 cytosolic factor
XLOC_010553	Sd_20	0.9231	G2-like	CHD3-type chromatin-remodeling factor PICKLE
XLOC_052472	Sd_20	0.923		defensin 158 family
XLOC_012177	Sd_20	0.9226	ERF	calcium-dependent lipid-binding ( domain) family
XLOC_036239	Sd_20	0.9226		--
XLOC_032585	Sd_20	0.9224	B3	1-aminocyclopropane-1-carboxylate oxidase 1
XLOC_037241	Sd_20	0.9223	ERF	Serine carboxypeptidase-like 49
XLOC_031958	Sd_20	0.9222		gibberellin-regulated 2-like
XLOC_042162	Sd_20	0.9222		Serine threonine phosphatase 7 long form isogeny
XLOC_049592	Sd_20	0.9221	LBD	Oleosin 5
XLOC_013682	Sd_20	0.9215		hypothetical protein KK1_031742, partial
XLOC_037466	Sd_20	0.9214	NF-YA	Nuclear transcription factor Y subunit A-1
XLOC_010318	Sd_20	0.9213		--
XLOC_016701	Sd_20	0.9211		--
XLOC_042437	Sd_20	0.9211	GATA	GATA transcription factor 13
XLOC_017178	Sd_20	0.9207		hypothetical protein GLYMA_07G170100
XLOC_037759	Sd_20	0.9204	GeBP	Cytochrome P450 750A1 family
XLOC_046358	Sd_20	0.9204	Trihelix	hypothetical protein KK1_018833
XLOC_037151	Sd_20	0.9203	bHLH	cytochrome P450 86B1
[truncated: 1,237 more rows]
